# Supplementary material for: Synthetic ion channel inhibitors enhance plant drought tolerance
Source: Nat Commun. 2026 Jul 27;17:7257. doi: 10.1038/s41467-026-75894-w (PMC13408460; doi:10.1038/s41467-026-75894-w)
Supplement: Supplementary file 8 — Source Data [file 41467_2026_75894_MOESM8_ESM.xlsx]

## Sheet: Fig. 1b
Fig. 1b
	Mock												NS5806												UA49
	time (ms)	+10 mV	-10 mV	-30 mV	-50 mV	-70 mV	-90 mV	-110 mV	-130 mV	-150 mV	-170 mV		time (ms)	+10 mV	-10 mV	-30 mV	-50 mV	-70 mV	-90 mV	-110 mV	-130 mV	-150 mV	-170 mV		time (ms)	+10 mV	-10 mV	-30 mV	-50 mV	-70 mV	-90 mV	-110 mV	-130 mV	-150 mV	-170 mV
	0	-0.106812	-0.109863	-0.112915	-0.109863	-0.106812	-0.106812	-0.10376	-0.10376	-0.0915527	-0.088501		0	-0.0701904	-0.0671387	-0.0671387	-0.0610352	-0.0610352	-0.0610352	-0.0671387	-0.0640869	-0.0640869	-0.0610352		0	-0.00915527	-0.00305176	-0.00610352	-0.00610352	-0.00305176	-0.00610352	-0.00915527	-0.00610352	-0.00305176	-0.00305176
	0.25	-0.109863	-0.109863	-0.112915	-0.106812	-0.106812	-0.112915	-0.106812	-0.10376	-0.0976562	-0.088501		0.25	-0.0671387	-0.0701904	-0.0671387	-0.0640869	-0.0579834	-0.0579834	-0.0640869	-0.0610352	-0.0640869	-0.0610352		0.25	-0.00610352	-0.00610352	-0.00610352	-0.00610352	-0.00610352	-0.00915527	-0.00915527	-0.00915527	0	0
	0.5	-0.109863	-0.112915	-0.115967	-0.106812	-0.109863	-0.112915	-0.10376	-0.10376	-0.0976562	-0.0854492		0.5	-0.0640869	-0.0701904	-0.0640869	-0.0671387	-0.0610352	-0.0610352	-0.0640869	-0.0610352	-0.0640869	-0.0610352		0.5	-0.00305176	-0.00610352	-0.00915527	-0.00610352	-0.012207	-0.00305176	-0.00610352	-0.012207	-0.00305176	0.00305176
	0.75	-0.10376	-0.109863	-0.109863	-0.10376	-0.10376	-0.10376	-0.106812	-0.100708	-0.0915527	-0.0823975		0.75	-0.0701904	-0.0732422	-0.0640869	-0.0610352	-0.0610352	-0.0579834	-0.0640869	-0.0610352	-0.0640869	-0.0610352		0.75	-0.00610352	-0.00915527	-0.00305176	-0.00305176	-0.00305176	0	0	-0.00305176	-0.00305176	0
	1	-0.100708	-0.109863	-0.10376	-0.109863	-0.109863	-0.106812	-0.112915	-0.10376	-0.088501	-0.0793457		1	-0.0701904	-0.0701904	-0.0640869	-0.0610352	-0.0640869	-0.0610352	-0.0579834	-0.0579834	-0.0610352	-0.0610352		1	-0.00610352	-0.00610352	-0.00305176	-0.00610352	0	0	0	0.00305176	-0.00610352	-0.00610352
	1.25	-0.106812	-0.115967	-0.106812	-0.109863	-0.109863	-0.109863	-0.109863	-0.10376	-0.0915527	-0.0823975		1.25	-0.0701904	-0.0640869	-0.0671387	-0.0640869	-0.0671387	-0.0610352	-0.0579834	-0.0610352	-0.0640869	-0.0640869		1.25	-0.0152588	-0.00610352	-0.00305176	-0.00610352	0.00305176	-0.00305176	-0.00305176	0	-0.00305176	-0.00305176
	1.5	-0.109863	-0.112915	-0.106812	-0.106812	-0.109863	-0.109863	-0.109863	-0.10376	-0.0915527	-0.0854492		1.5	-0.0701904	-0.0640869	-0.0610352	-0.0640869	-0.0640869	-0.0640869	-0.0610352	-0.0610352	-0.0640869	-0.0640869		1.5	-0.012207	-0.00610352	-0.00305176	-0.00305176	0.00305176	-0.00610352	-0.00305176	0	-0.00610352	-0.00610352
	1.75	-0.109863	-0.109863	-0.109863	-0.112915	-0.109863	-0.109863	-0.10376	-0.10376	-0.0946045	-0.0854492		1.75	-0.0762939	-0.0640869	-0.0671387	-0.0610352	-0.0671387	-0.0610352	-0.0640869	-0.0610352	-0.0640869	-0.0640869		1.75	-0.012207	-0.00610352	-0.00915527	-0.00305176	0	-0.00915527	-0.00305176	-0.00305176	-0.00305176	-0.00915527
	2	-0.109863	-0.109863	-0.109863	-0.112915	-0.109863	-0.106812	-0.10376	-0.10376	-0.0946045	-0.0854492		2	-0.0732422	-0.0640869	-0.0671387	-0.0640869	-0.0640869	-0.0610352	-0.0610352	-0.0640869	-0.0610352	-0.0610352		2	-0.012207	-0.012207	-0.012207	-0.00305176	-0.00610352	-0.00915527	-0.00305176	-0.00610352	0	-0.00610352
	2.25	-0.109863	-0.112915	-0.112915	-0.109863	-0.109863	-0.106812	-0.10376	-0.100708	-0.0946045	-0.0854492		2.25	-0.0732422	-0.0671387	-0.0640869	-0.0640869	-0.0640869	-0.0640869	-0.0640869	-0.0640869	-0.0640869	-0.0610352		2.25	-0.00610352	-0.00610352	-0.00610352	-0.00305176	-0.00610352	-0.00305176	-0.00305176	-0.00610352	-0.00305176	-0.00305176
	2.5	-0.109863	-0.109863	-0.112915	-0.10376	-0.10376	-0.109863	-0.10376	-0.100708	-0.0915527	-0.0854492		2.5	-0.0701904	-0.0701904	-0.0640869	-0.0640869	-0.0640869	-0.0640869	-0.0610352	-0.0610352	-0.0610352	-0.0610352		2.5	-0.00610352	-0.00610352	-0.00305176	-0.00610352	-0.00610352	0	0	-0.00305176	-0.012207	0
	2.75	-0.106812	-0.112915	-0.109863	-0.10376	-0.10376	-0.106812	-0.106812	-0.0976562	-0.0946045	-0.0854492		2.75	-0.0671387	-0.0671387	-0.0671387	-0.0640869	-0.0610352	-0.0640869	-0.0610352	-0.0671387	-0.0640869	-0.0579834		2.75	-0.00610352	-0.00610352	-0.00305176	-0.00610352	-0.00610352	-0.00305176	-0.00305176	-0.00305176	-0.00610352	0
	3	-0.106812	-0.115967	-0.112915	-0.106812	-0.10376	-0.10376	-0.109863	-0.100708	-0.0915527	-0.0823975		3	-0.0640869	-0.0640869	-0.0671387	-0.0640869	-0.0610352	-0.0640869	-0.0640869	-0.0640869	-0.0640869	-0.0549316		3	-0.00915527	-0.00610352	-0.00305176	-0.00610352	-0.00610352	-0.00305176	-0.00305176	-0.00305176	-0.00610352	0
	3.25	-0.106812	-0.112915	-0.106812	-0.10376	-0.10376	-0.106812	-0.106812	-0.100708	-0.0915527	-0.0823975		3.25	-0.0671387	-0.0671387	-0.0671387	-0.0610352	-0.0549316	-0.0610352	-0.0610352	-0.0610352	-0.0671387	-0.0579834		3.25	-0.012207	-0.00305176	0	-0.00610352	0	-0.00305176	-0.00610352	-0.00610352	-0.00305176	-0.00305176
	3.5	-0.109863	-0.112915	-0.10376	-0.10376	-0.106812	-0.106812	-0.10376	-0.10376	-0.0946045	-0.0854492		3.5	-0.0671387	-0.0671387	-0.0671387	-0.0640869	-0.0610352	-0.0549316	-0.0640869	-0.0610352	-0.0610352	-0.0549316		3.5	-0.012207	-0.00915527	-0.012207	-0.00610352	-0.00305176	-0.00610352	-0.00610352	-0.00305176	0	-0.00305176
	3.75	-0.109863	-0.112915	-0.109863	-0.10376	-0.109863	-0.106812	-0.106812	-0.100708	-0.0946045	-0.088501		3.75	-0.0640869	-0.0701904	-0.0640869	-0.0610352	-0.0640869	-0.0549316	-0.0610352	-0.0640869	-0.0640869	-0.0549316		3.75	-0.00915527	-0.012207	-0.0152588	-0.00610352	-0.00305176	-0.00610352	-0.00305176	-0.00305176	0	-0.00305176
	4	-0.10376	-0.112915	-0.112915	-0.10376	-0.10376	-0.112915	-0.106812	-0.100708	-0.088501	-0.0854492		4	-0.0671387	-0.0701904	-0.0640869	-0.0610352	-0.0640869	-0.0549316	-0.0610352	-0.0579834	-0.0671387	-0.0610352		4	-0.00915527	-0.012207	-0.012207	0	-0.00305176	-0.00305176	0	-0.00305176	-0.00610352	0
	4.25	-0.106812	-0.112915	-0.109863	-0.109863	-0.109863	-0.109863	-0.106812	-0.100708	-0.0915527	-0.0793457		4.25	-0.0671387	-0.0701904	-0.0610352	-0.0610352	-0.0610352	-0.0549316	-0.0610352	-0.0610352	-0.0610352	-0.0610352		4.25	-0.012207	-0.00915527	-0.00305176	0.00305176	-0.00915527	0	0.00305176	-0.00305176	-0.00305176	-0.00305176
	4.5	-0.106812	-0.112915	-0.109863	-0.112915	-0.109863	-0.106812	-0.109863	-0.100708	-0.0915527	-0.0854492		4.5	-0.0732422	-0.0671387	-0.0640869	-0.0671387	-0.0671387	-0.0640869	-0.0610352	-0.0610352	-0.0610352	-0.0610352		4.5	-0.00915527	-0.00915527	-0.00610352	0.00305176	-0.00610352	-0.00305176	-0.00305176	-0.00305176	-0.00305176	0
	4.75	-0.109863	-0.112915	-0.10376	-0.109863	-0.10376	-0.112915	-0.109863	-0.100708	-0.0915527	-0.0823975		4.75	-0.0732422	-0.0671387	-0.0671387	-0.0640869	-0.0640869	-0.0640869	-0.0610352	-0.0671387	-0.0610352	-0.0640869		4.75	-0.00610352	-0.00610352	-0.00610352	0	0	-0.00610352	-0.00305176	-0.00915527	-0.00610352	-0.00610352
	5	-0.109863	-0.109863	-0.10376	-0.109863	-0.10376	-0.112915	-0.106812	-0.100708	-0.0946045	-0.0854492		5	-0.0732422	-0.0701904	-0.0701904	-0.0610352	-0.0640869	-0.0640869	-0.0610352	-0.0671387	-0.0610352	-0.0671387		5	-0.012207	-0.00610352	-0.00305176	-0.012207	0.00305176	-0.00305176	-0.00305176	-0.00610352	-0.00610352	-0.00915527
	5.25	-0.109863	-0.112915	-0.106812	-0.109863	-0.109863	-0.109863	-0.109863	-0.100708	-0.0976562	-0.088501		5.25	-0.0701904	-0.0671387	-0.0671387	-0.0610352	-0.0610352	-0.0640869	-0.0610352	-0.0671387	-0.0610352	-0.0640869		5.25	-0.012207	-0.00610352	-0.00610352	-0.012207	0	-0.00610352	-0.00305176	-0.00305176	0	-0.00610352
	5.5	-0.109863	-0.115967	-0.109863	-0.10376	-0.106812	-0.109863	-0.109863	-0.0976562	-0.0946045	-0.0854492		5.5	-0.0701904	-0.0671387	-0.0671387	-0.0610352	-0.0610352	-0.0610352	-0.0610352	-0.0671387	-0.0579834	-0.0579834		5.5	-0.00915527	-0.012207	-0.012207	-0.012207	-0.00305176	-0.00305176	-0.00610352	-0.00610352	-0.00305176	-0.00305176
	5.75	-0.10376	-0.115967	-0.112915	-0.106812	-0.106812	-0.112915	-0.109863	-0.100708	-0.0946045	-0.0823975		5.75	-0.0701904	-0.0671387	-0.0640869	-0.0549316	-0.0640869	-0.0579834	-0.0610352	-0.0671387	-0.0640869	-0.0549316		5.75	-0.00610352	-0.00610352	-0.00610352	-0.00610352	-0.00610352	-0.00305176	0	-0.00610352	-0.00610352	-0.00305176
	6	-0.10376	-0.112915	-0.112915	-0.109863	-0.10376	-0.112915	-0.106812	-0.10376	-0.0946045	-0.0854492		6	-0.0701904	-0.0671387	-0.0640869	-0.0610352	-0.0640869	-0.0640869	-0.0640869	-0.0640869	-0.0640869	-0.0579834		6	-0.00915527	-0.012207	-0.00305176	-0.00610352	-0.00915527	-0.00305176	0	-0.00305176	-0.00610352	0
	6.25	-0.106812	-0.112915	-0.109863	-0.109863	-0.106812	-0.109863	-0.109863	-0.10376	-0.0915527	-0.0854492		6.25	-0.0640869	-0.0671387	-0.0640869	-0.0610352	-0.0610352	-0.0671387	-0.0610352	-0.0640869	-0.0640869	-0.0549316		6.25	-0.00915527	-0.00915527	-0.00610352	-0.00610352	-0.00610352	-0.00305176	-0.00305176	-0.00305176	0	0.00305176
	6.5	-0.100708	-0.109863	-0.112915	-0.106812	-0.10376	-0.109863	-0.10376	-0.100708	-0.0915527	-0.0823975		6.5	-0.0671387	-0.0671387	-0.0640869	-0.0640869	-0.0549316	-0.0640869	-0.0640869	-0.0671387	-0.0671387	-0.0549316		6.5	-0.00915527	-0.00610352	-0.00610352	-0.00610352	-0.00305176	0	0	-0.00305176	-0.00305176	0.00305176
	6.75	-0.10376	-0.109863	-0.106812	-0.106812	-0.109863	-0.10376	-0.106812	-0.10376	-0.088501	-0.0854492		6.75	-0.0701904	-0.0640869	-0.0640869	-0.0610352	-0.0579834	-0.0640869	-0.0640869	-0.0610352	-0.0610352	-0.0579834		6.75	-0.012207	-0.00610352	-0.012207	-0.00610352	0.00305176	0	-0.00305176	0	0	-0.00610352
	7	-0.109863	-0.112915	-0.109863	-0.109863	-0.112915	-0.109863	-0.106812	-0.100708	-0.0915527	-0.0854492		7	-0.0701904	-0.0640869	-0.0610352	-0.0549316	-0.0610352	-0.0640869	-0.0610352	-0.0610352	-0.0640869	-0.0610352		7	-0.012207	-0.00915527	-0.0152588	-0.00305176	-0.00610352	-0.00915527	-0.00305176	-0.00610352	0	-0.00610352
	7.25	-0.112915	-0.109863	-0.109863	-0.109863	-0.109863	-0.10376	-0.106812	-0.100708	-0.0915527	-0.0793457		7.25	-0.0671387	-0.0671387	-0.0640869	-0.0610352	-0.0640869	-0.0610352	-0.0640869	-0.0579834	-0.0671387	-0.0640869		7.25	-0.00915527	-0.00915527	-0.00915527	-0.00305176	-0.00610352	-0.012207	-0.00610352	-0.00305176	-0.00305176	-0.00305176
	7.5	-0.109863	-0.109863	-0.106812	-0.109863	-0.106812	-0.109863	-0.10376	-0.100708	-0.0915527	-0.0854492		7.5	-0.0671387	-0.0701904	-0.0610352	-0.0640869	-0.0640869	-0.0610352	-0.0610352	-0.0610352	-0.0640869	-0.0610352		7.5	-0.0152588	-0.00915527	-0.00610352	0	-0.00610352	-0.00610352	-0.00610352	-0.00305176	-0.00305176	-0.00305176
	7.75	-0.109863	-0.112915	-0.10376	-0.109863	-0.106812	-0.106812	-0.10376	-0.100708	-0.0946045	-0.0854492		7.75	-0.0671387	-0.0701904	-0.0610352	-0.0610352	-0.0671387	-0.0610352	-0.0610352	-0.0610352	-0.0610352	-0.0579834		7.75	-0.0152588	-0.0152588	-0.00610352	-0.00305176	-0.00610352	-0.00610352	-0.00610352	-0.00305176	-0.00305176	-0.00305176
	8	-0.109863	-0.115967	-0.109863	-0.109863	-0.10376	-0.109863	-0.10376	-0.100708	-0.088501	-0.0793457		8	-0.0701904	-0.0701904	-0.0610352	-0.0579834	-0.0640869	-0.0610352	-0.0640869	-0.0640869	-0.0610352	-0.0579834		8	-0.012207	-0.012207	-0.00305176	-0.00915527	-0.00610352	-0.00305176	0	-0.00610352	-0.00305176	-0.00305176
	8.25	-0.106812	-0.112915	-0.106812	-0.106812	-0.10376	-0.112915	-0.100708	-0.100708	-0.0915527	-0.0823975		8.25	-0.0671387	-0.0671387	-0.0640869	-0.0579834	-0.0579834	-0.0640869	-0.0610352	-0.0671387	-0.0579834	-0.0610352		8.25	-0.012207	-0.00610352	-0.00305176	-0.012207	-0.00305176	-0.00305176	0.00305176	-0.00915527	-0.00610352	0
	8.5	-0.106812	-0.112915	-0.109863	-0.106812	-0.109863	-0.109863	-0.10376	-0.100708	-0.0946045	-0.0823975		8.5	-0.0671387	-0.0671387	-0.0640869	-0.0610352	-0.0610352	-0.0640869	-0.0610352	-0.0640869	-0.0549316	-0.0579834		8.5	-0.012207	-0.00610352	-0.00305176	-0.012207	-0.00305176	0	0	-0.00610352	-0.00610352	-0.00305176
	8.75	-0.106812	-0.109863	-0.112915	-0.106812	-0.109863	-0.109863	-0.10376	-0.0976562	-0.0946045	-0.0854492		8.75	-0.0640869	-0.0640869	-0.0671387	-0.0610352	-0.0610352	-0.0640869	-0.0610352	-0.0671387	-0.0579834	-0.0610352		8.75	-0.00915527	-0.00610352	-0.00915527	-0.00610352	-0.00305176	0	-0.00610352	-0.00305176	-0.00610352	0
	9	-0.109863	-0.109863	-0.106812	-0.106812	-0.109863	-0.109863	-0.10376	-0.10376	-0.0946045	-0.0854492		9	-0.0640869	-0.0640869	-0.0671387	-0.0549316	-0.0610352	-0.0610352	-0.0579834	-0.0701904	-0.0640869	-0.0579834		9	-0.00610352	-0.00915527	-0.012207	-0.00610352	-0.00305176	0	-0.00915527	-0.00305176	-0.00305176	-0.00305176
	9.25	-0.112915	-0.109863	-0.109863	-0.109863	-0.109863	-0.10376	-0.106812	-0.10376	-0.0946045	-0.0854492		9.25	-0.0671387	-0.0640869	-0.0671387	-0.0579834	-0.0640869	-0.0579834	-0.0610352	-0.0671387	-0.0610352	-0.0579834		9.25	-0.00915527	-0.012207	-0.012207	-0.00610352	-0.00610352	-0.00305176	-0.00610352	0	-0.00305176	-0.00305176
	9.5	-0.112915	-0.109863	-0.109863	-0.106812	-0.10376	-0.10376	-0.10376	-0.0976562	-0.0915527	-0.0854492		9.5	-0.0671387	-0.0671387	-0.0671387	-0.0579834	-0.0610352	-0.0610352	-0.0579834	-0.0640869	-0.0610352	-0.0579834		9.5	-0.012207	-0.012207	-0.00915527	-0.00305176	-0.00610352	-0.00610352	-0.00305176	0	-0.00305176	-0.00305176
	9.75	-0.109863	-0.10376	-0.112915	-0.106812	-0.106812	-0.10376	-0.109863	-0.0976562	-0.088501	-0.0793457		9.75	-0.0671387	-0.0671387	-0.0610352	-0.0610352	-0.0579834	-0.0640869	-0.0610352	-0.0610352	-0.0640869	-0.0610352		9.75	-0.012207	-0.00915527	-0.00610352	-0.00305176	-0.00610352	-0.00610352	-0.00305176	-0.00610352	-0.00610352	-0.00610352
	10	-0.109863	-0.109863	-0.109863	-0.109863	-0.109863	-0.10376	-0.106812	-0.100708	-0.0915527	-0.0793457		10	-0.0701904	-0.0701904	-0.0579834	-0.0610352	-0.0610352	-0.0610352	-0.0610352	-0.0610352	-0.0640869	-0.0610352		10	-0.012207	-0.00915527	-0.00305176	-0.00915527	-0.00610352	-0.00305176	0	-0.00610352	-0.00610352	-0.00305176
	10.25	-0.109863	-0.112915	-0.106812	-0.109863	-0.106812	-0.106812	-0.106812	-0.100708	-0.088501	-0.0793457		10.25	-0.0701904	-0.0640869	-0.0640869	-0.0640869	-0.0640869	-0.0671387	-0.0579834	-0.0610352	-0.0610352	-0.0549316		10.25	-0.012207	-0.012207	-0.00610352	-0.00915527	-0.00305176	-0.00305176	0	-0.00305176	-0.00305176	-0.00305176
	10.5	-0.109863	-0.109863	-0.10376	-0.109863	-0.109863	-0.109863	-0.10376	-0.100708	-0.088501	-0.0854492		10.5	-0.0701904	-0.0671387	-0.0640869	-0.0640869	-0.0610352	-0.0640869	-0.0610352	-0.0640869	-0.0640869	-0.0579834		10.5	-0.012207	-0.00610352	-0.012207	-0.00915527	-0.00610352	-0.00305176	-0.00305176	-0.00305176	0	-0.00305176
	10.75	-0.109863	-0.112915	-0.10376	-0.109863	-0.112915	-0.109863	-0.106812	-0.100708	-0.0946045	-0.088501		10.75	-0.0701904	-0.0640869	-0.0640869	-0.0640869	-0.0610352	-0.0671387	-0.0610352	-0.0610352	-0.0640869	-0.0610352		10.75	-0.012207	-0.00610352	-0.00915527	-0.00915527	-0.00610352	-0.00305176	-0.00305176	-0.00610352	-0.00305176	0.00305176
	11	-0.109863	-0.115967	-0.109863	-0.109863	-0.109863	-0.109863	-0.106812	-0.100708	-0.0946045	-0.088501		11	-0.0701904	-0.0640869	-0.0640869	-0.0640869	-0.0610352	-0.0640869	-0.0671387	-0.0640869	-0.0579834	-0.0579834		11	-0.012207	-0.012207	-0.00610352	-0.00915527	-0.00610352	-0.00610352	-0.00305176	-0.00610352	-0.00610352	0
	11.25	-0.109863	-0.112915	-0.109863	-0.109863	-0.109863	-0.109863	-0.10376	-0.0976562	-0.0976562	-0.0793457		11.25	-0.0671387	-0.0610352	-0.0671387	-0.0640869	-0.0610352	-0.0640869	-0.0701904	-0.0640869	-0.0579834	-0.0579834		11.25	-0.00915527	-0.012207	-0.00915527	-0.00915527	-0.00305176	-0.00610352	-0.00610352	-0.00305176	-0.00610352	-0.00305176
	11.5	-0.106812	-0.109863	-0.109863	-0.10376	-0.109863	-0.10376	-0.0976562	-0.100708	-0.0946045	-0.0854492		11.5	-0.0610352	-0.0671387	-0.0640869	-0.0610352	-0.0549316	-0.0640869	-0.0671387	-0.0610352	-0.0640869	-0.0579834		11.5	-0.00610352	-0.012207	-0.00610352	-0.00610352	-0.00305176	-0.00305176	-0.00610352	-0.00305176	-0.00915527	0
	11.75	-0.109863	-0.109863	-0.109863	-0.106812	-0.109863	-0.10376	-0.100708	-0.0976562	-0.0946045	-0.088501		11.75	-0.0610352	-0.0640869	-0.0640869	-0.0640869	-0.0579834	-0.0671387	-0.0640869	-0.0610352	-0.0579834	-0.0579834		11.75	-0.00610352	-0.012207	-0.00610352	-0.00305176	-0.00610352	-0.00305176	0	-0.00610352	-0.00610352	-0.00305176
	12	-0.109863	-0.109863	-0.112915	-0.109863	-0.109863	-0.106812	-0.10376	-0.0976562	-0.0915527	-0.0854492		12	-0.0610352	-0.0640869	-0.0671387	-0.0640869	-0.0610352	-0.0640869	-0.0610352	-0.0610352	-0.0549316	-0.0610352		12	-0.00610352	-0.00915527	-0.00305176	-0.00610352	-0.00610352	-0.00305176	-0.00305176	-0.00305176	-0.00610352	-0.00610352
	12.25	-0.109863	-0.109863	-0.109863	-0.112915	-0.109863	-0.112915	-0.10376	-0.100708	-0.088501	-0.0854492		12.25	-0.0671387	-0.0640869	-0.0640869	-0.0610352	-0.0640869	-0.0610352	-0.0579834	-0.0640869	-0.0579834	-0.0610352		12.25	-0.00915527	-0.00610352	-0.00305176	-0.00305176	0	-0.00610352	-0.00305176	-0.00610352	0	-0.00305176
	12.5	-0.109863	-0.112915	-0.109863	-0.109863	-0.112915	-0.10376	-0.106812	-0.10376	-0.0915527	-0.0854492		12.5	-0.0701904	-0.0640869	-0.0640869	-0.0640869	-0.0640869	-0.0610352	-0.0549316	-0.0640869	-0.0610352	-0.0610352		12.5	-0.012207	-0.00610352	-0.00915527	-0.00610352	-0.00610352	-0.00305176	-0.00305176	-0.00610352	0.00305176	-0.00305176
	12.75	-0.112915	-0.112915	-0.109863	-0.109863	-0.112915	-0.10376	-0.106812	-0.100708	-0.0946045	-0.0823975		12.75	-0.0732422	-0.0640869	-0.0640869	-0.0671387	-0.0701904	-0.0640869	-0.0579834	-0.0610352	-0.0579834	-0.0579834		12.75	-0.012207	-0.00610352	-0.00915527	-0.00305176	-0.00610352	-0.00610352	0	-0.00305176	0.00305176	-0.00305176
	13	-0.109863	-0.112915	-0.109863	-0.109863	-0.112915	-0.10376	-0.106812	-0.10376	-0.0915527	-0.0793457		13	-0.0732422	-0.0640869	-0.0640869	-0.0640869	-0.0640869	-0.0610352	-0.0610352	-0.0640869	-0.0610352	-0.0610352		13	-0.00915527	-0.00610352	-0.0152588	-0.00305176	-0.00610352	-0.00305176	-0.00610352	-0.00305176	-0.00610352	-0.00610352
	13.25	-0.106812	-0.112915	-0.109863	-0.109863	-0.112915	-0.10376	-0.109863	-0.10376	-0.0946045	-0.0854492		13.25	-0.0701904	-0.0671387	-0.0610352	-0.0640869	-0.0640869	-0.0610352	-0.0640869	-0.0610352	-0.0610352	-0.0610352		13.25	-0.00915527	-0.00915527	-0.012207	-0.00610352	-0.00610352	-0.00610352	-0.00610352	-0.00610352	-0.012207	0
	13.5	-0.106812	-0.112915	-0.106812	-0.106812	-0.106812	-0.109863	-0.106812	-0.100708	-0.0946045	-0.0823975		13.5	-0.0701904	-0.0671387	-0.0610352	-0.0640869	-0.0640869	-0.0671387	-0.0610352	-0.0610352	-0.0579834	-0.0579834		13.5	-0.00915527	-0.00915527	-0.00305176	-0.00915527	-0.012207	-0.00610352	-0.00915527	0	-0.012207	0
	13.75	-0.10376	-0.109863	-0.109863	-0.109863	-0.109863	-0.109863	-0.10376	-0.100708	-0.0915527	-0.0823975		13.75	-0.0671387	-0.0701904	-0.0640869	-0.0610352	-0.0610352	-0.0701904	-0.0640869	-0.0610352	-0.0610352	-0.0610352		13.75	-0.012207	-0.012207	-0.00305176	-0.012207	-0.00305176	-0.00610352	-0.00610352	-0.00305176	-0.00915527	-0.00305176
	14	-0.10376	-0.106812	-0.106812	-0.109863	-0.106812	-0.112915	-0.106812	-0.100708	-0.0946045	-0.0854492		14	-0.0671387	-0.0671387	-0.0671387	-0.0579834	-0.0640869	-0.0701904	-0.0640869	-0.0610352	-0.0640869	-0.0610352		14	-0.0152588	-0.00915527	-0.00305176	-0.0152588	-0.00305176	-0.00305176	-0.00610352	-0.00610352	-0.00305176	-0.00305176
	14.25	-0.112915	-0.112915	-0.109863	-0.109863	-0.109863	-0.109863	-0.106812	-0.100708	-0.0946045	-0.0823975		14.25	-0.0671387	-0.0640869	-0.0671387	-0.0640869	-0.0640869	-0.0671387	-0.0671387	-0.0610352	-0.0610352	-0.0579834		14.25	-0.0152588	-0.00915527	-0.00305176	-0.0152588	-0.00305176	-0.00610352	0	-0.00610352	-0.00305176	-0.00610352
	14.5	-0.109863	-0.112915	-0.112915	-0.109863	-0.106812	-0.106812	-0.100708	-0.100708	-0.0915527	-0.0854492		14.5	-0.0671387	-0.0640869	-0.0640869	-0.0610352	-0.0671387	-0.0640869	-0.0640869	-0.0610352	-0.0579834	-0.0610352		14.5	-0.00915527	-0.00915527	-0.00305176	-0.012207	-0.00610352	-0.00915527	-0.00305176	-0.00305176	0	-0.00305176
	14.75	-0.109863	-0.109863	-0.109863	-0.109863	-0.109863	-0.10376	-0.100708	-0.0976562	-0.0915527	-0.0854492		14.75	-0.0671387	-0.0640869	-0.0610352	-0.0671387	-0.0610352	-0.0579834	-0.0640869	-0.0579834	-0.0579834	-0.0579834		14.75	-0.00610352	-0.00610352	-0.00610352	-0.00305176	-0.00610352	-0.00610352	-0.00610352	-0.00305176	-0.00305176	-0.00305176
	15	-0.109863	-0.109863	-0.109863	-0.109863	-0.112915	-0.10376	-0.100708	-0.100708	-0.0946045	-0.0793457		15	-0.0671387	-0.0610352	-0.0640869	-0.0671387	-0.0640869	-0.0610352	-0.0640869	-0.0579834	-0.0579834	-0.0579834		15	-0.00915527	-0.00610352	-0.00915527	-0.00305176	-0.00915527	-0.00610352	-0.00305176	-0.00610352	-0.00610352	0
	15.25	-0.112915	-0.10376	-0.112915	-0.112915	-0.10376	-0.10376	-0.10376	-0.100708	-0.088501	-0.0854492		15.25	-0.0640869	-0.0610352	-0.0640869	-0.0701904	-0.0640869	-0.0610352	-0.0640869	-0.0579834	-0.0549316	-0.0610352		15.25	-0.00915527	-0.00610352	-0.00610352	-0.00305176	-0.00610352	-0.00610352	0	-0.00610352	-0.00305176	-0.00305176
	15.5	-0.106812	-0.10376	-0.109863	-0.109863	-0.106812	-0.10376	-0.10376	-0.100708	-0.0915527	-0.0823975		15.5	-0.0640869	-0.0640869	-0.0640869	-0.0701904	-0.0640869	-0.0640869	-0.0610352	-0.0610352	-0.0640869	-0.0671387		15.5	-0.00915527	-0.00305176	-0.00610352	-0.00610352	-0.00305176	-0.00610352	-0.00305176	-0.00305176	-0.00305176	-0.00305176
	15.75	-0.106812	-0.112915	-0.109863	-0.109863	-0.109863	-0.106812	-0.109863	-0.10376	-0.0946045	-0.0854492		15.75	-0.0732422	-0.0671387	-0.0640869	-0.0671387	-0.0610352	-0.0640869	-0.0610352	-0.0579834	-0.0671387	-0.0610352		15.75	-0.012207	-0.00305176	-0.00915527	-0.00610352	-0.00305176	-0.00610352	-0.00305176	-0.00305176	-0.00610352	-0.00610352
	16	-0.109863	-0.112915	-0.112915	-0.109863	-0.109863	-0.109863	-0.109863	-0.10376	-0.0976562	-0.0823975		16	-0.0732422	-0.0671387	-0.0671387	-0.0640869	-0.0640869	-0.0671387	-0.0579834	-0.0579834	-0.0671387	-0.0610352		16	-0.0152588	-0.00915527	-0.00610352	-0.00610352	-0.00305176	-0.00610352	-0.00305176	-0.00610352	-0.00610352	-0.00915527
	16.25	0.0854492	-0.00305176	-0.0762939	-0.149536	-0.228882	-0.308228	-0.390625	-0.469971	-0.546265	-0.628662		16.25	0.119019	0.0396729	-0.0305176	-0.106812	-0.192261	-0.271606	-0.360107	-0.445557	-0.55542	-0.643921		16.25	0.201416	0.109863	0.0335693	-0.0488281	-0.137329	-0.241089	-0.32959	-0.430298	-0.540161	-0.653076
	16.5	2.62146	1.40991	0.354004	-0.616455	-1.66016	-2.76489	-3.91846	-5.09949	-6.27136	-7.45239		16.5	2.6886	1.43127	0.393677	-0.598145	-1.71204	-2.87781	-4.14429	-5.45349	-6.7749	-8.03833		16.5	2.96936	1.67236	0.524902	-0.592041	-1.8158	-3.1311	-4.50134	-5.92957	-7.41272	-8.82263
	16.75	8.23364	4.66309	1.34277	-1.62964	-4.78821	-8.078	-11.496	-14.9597	-18.3594	-21.756		16.75	8.81348	4.87061	1.37634	-1.71814	-5.16357	-8.75549	-12.5397	-16.394	-20.1843	-23.8678		16.75	9.30176	5.26428	1.62964	-1.77612	-5.4657	-9.34753	-13.3698	-17.4866	-21.6675	-25.6836
	17	12.5244	7.36084	2.27356	-2.50549	-7.32727	-12.2406	-17.2394	-22.226	-27.1698	-32.2388		17	14.1968	8.20618	2.40479	-2.76184	-8.20312	-13.7939	-19.5282	-25.2838	-31.0028	-36.6394		17	14.1937	8.27942	2.63672	-2.74048	-8.23059	-13.8397	-19.5251	-25.2472	-31.0516	-36.8195
	17.25	12.2314	7.45239	2.47498	-2.61536	-7.49817	-12.2681	-16.9373	-21.5088	-26.12	-30.9692		17.25	14.9384	9.04236	2.86255	-3.0304	-8.81653	-14.5538	-20.2393	-25.8545	-31.5247	-37.2375		17.25	13.5071	8.25195	2.7832	-2.71606	-7.92542	-12.9669	-17.8711	-22.6685	-27.4841	-32.486
	17.5	8.46863	5.34363	1.88904	-2.01721	-5.60303	-8.9447	-12.0697	-15.097	-18.161	-21.3196		17.5	11.4899	7.28149	2.57263	-2.50854	-7.09839	-11.4349	-15.5457	-19.5343	-23.584	-27.7313		17.5	8.47168	5.52063	2.02637	-1.828	-5.15442	-8.11768	-10.8154	-13.2996	-15.6799	-18.2861
	17.75	4.06494	2.63672	0.976562	-1.15662	-3.07617	-4.79736	-6.34766	-7.88879	-9.40552	-10.7422		17.75	6.5979	4.39758	1.78223	-1.59912	-4.38538	-6.87256	-9.1095	-11.2396	-13.3636	-15.5518		17.75	2.7771	2.07214	0.888062	-0.704956	-1.89514	-2.7832	-3.46069	-3.96423	-4.26941	-4.72717
	18	0.90332	0.582886	0.195312	-0.442505	-1.0498	-1.61438	-2.14233	-2.74963	-3.29895	-3.51562		18	2.43835	1.74561	0.872803	-0.72937	-1.89819	-2.87781	-3.70789	-4.48303	-5.21545	-5.96924		18	-1.03149	-0.466919	-0.0762939	0.119019	0.39978	0.769043	1.16577	1.63879	2.26746	2.7771
	18.25	-0.631714	-0.469971	-0.253296	-0.0305176	0.088501	0.12207	0.0762939	-0.0732422	-0.189209	-0.012207		18.25	-0.22583	-0.0579834	0.112915	-0.112915	-0.198364	-0.244141	-0.262451	-0.296021	-0.292969	-0.308228		18.25	-2.38647	-1.53198	-0.561523	0.466919	1.32446	2.0813	2.74963	3.35083	3.97644	4.53186
	18.5	-0.967407	-0.726318	-0.387573	0.106812	0.463867	0.689697	0.793457	0.823975	0.857544	1.00708		18.5	-1.51978	-1.00708	-0.372314	0.213623	0.695801	1.10474	1.45874	1.74255	2.05383	2.30408		18.5	-1.9928	-1.41907	-0.582886	0.448608	1.22986	1.86157	2.3468	2.6825	2.89917	3.23486
	18.75	-0.717163	-0.567627	-0.326538	0.0793457	0.390625	0.595093	0.692749	0.765991	0.820923	0.805664		18.75	-1.84021	-1.29089	-0.57373	0.317383	0.994873	1.54114	2.00806	2.38953	2.78015	3.04871		18.75	-0.918579	-0.747681	-0.344849	0.253296	0.686646	0.994873	1.18103	1.19324	1.02539	1.15051
	19	-0.314331	-0.292969	-0.213623	-0.00915527	0.131226	0.231934	0.259399	0.311279	0.335693	0.180054		19	-1.58997	-1.15356	-0.567627	0.292969	0.93689	1.45264	1.89514	2.2522	2.57568	2.76184		19	0.0518799	-0.0671387	-0.0701904	0.0396729	0.106812	0.112915	0.0457764	-0.149536	-0.485229	-0.543213
	19.25	0.00915527	-0.0549316	-0.10376	-0.100708	-0.109863	-0.143433	-0.198364	-0.216675	-0.253296	-0.485229		19.25	-1.08948	-0.817871	-0.439453	0.201416	0.692749	1.08948	1.43738	1.71204	1.89209	1.95007		19.25	0.579834	0.332642	0.106812	-0.106812	-0.283813	-0.463867	-0.668335	-0.924683	-1.21765	-1.41296
	19.5	0.192261	0.0762939	-0.0427246	-0.161743	-0.286865	-0.415039	-0.537109	-0.640869	-0.750732	-1.01624		19.5	-0.564575	-0.457764	-0.280762	0.088501	0.387573	0.637817	0.839233	0.991821	1.03149	0.979614		19.5	0.668335	0.436401	0.158691	-0.15564	-0.424194	-0.67749	-0.894165	-1.09558	-1.24817	-1.48926
	19.75	0.247192	0.119019	-0.0213623	-0.195312	-0.369263	-0.55542	-0.726318	-0.891113	-1.06812	-1.32141		19.75	-0.140381	-0.152588	-0.137329	-0.012207	0.0976562	0.189209	0.247192	0.280762	0.210571	0.0823975		19.75	0.500488	0.3479	0.128174	-0.128174	-0.375366	-0.598145	-0.769043	-0.878906	-0.900269	-1.10779
	20	0.228882	0.115967	-0.0244141	-0.198364	-0.38147	-0.579834	-0.775146	-0.979614	-1.19324	-1.40991		20	0.131226	0.0518799	-0.0396729	-0.0915527	-0.128174	-0.167847	-0.22583	-0.286865	-0.415039	-0.585938		20	0.265503	0.192261	0.0701904	-0.0732422	-0.244141	-0.384521	-0.485229	-0.527954	-0.491333	-0.628662
	20.25	0.189209	0.0915527	-0.0366211	-0.189209	-0.350952	-0.534058	-0.738525	-0.9552	-1.17798	-1.37024		20.25	0.27771	0.152588	0.0183105	-0.137329	-0.274658	-0.396729	-0.531006	-0.653076	-0.790405	-0.98877		20.25	0.0823975	0.0610352	0.0183105	-0.0305176	-0.106812	-0.170898	-0.222778	-0.238037	-0.213623	-0.292969
	20.5	0.149536	0.0549316	-0.0488281	-0.17395	-0.323486	-0.491333	-0.67749	-0.881958	-1.09558	-1.28479		20.5	0.317383	0.189209	0.0366211	-0.15564	-0.338745	-0.50354	-0.668335	-0.814819	-0.958252	-1.15051		20.5	0.00305176	-0.00610352	-0.00915527	-0.00305176	-0.0213623	-0.0427246	-0.0610352	-0.0732422	-0.100708	-0.158691
	20.75	0.125122	0.0366211	-0.0610352	-0.164795	-0.296021	-0.442505	-0.619507	-0.802612	-1.00708	-1.20239		20.75	0.296021	0.167847	0.0335693	-0.158691	-0.338745	-0.506592	-0.674438	-0.823975	-0.961304	-1.14746		20.75	-0.00305176	-0.0152588	-0.00915527	-0.00305176	0.00305176	0.00305176	-0.0183105	-0.0518799	-0.125122	-0.17395
	21	0.119019	0.0274658	-0.0610352	-0.15564	-0.27771	-0.415039	-0.579834	-0.747681	-0.93689	-1.15356		21	0.241089	0.134277	0.0183105	-0.143433	-0.305176	-0.457764	-0.604248	-0.747681	-0.872803	-1.06201		21	0.0335693	0.00915527	0	-0.012207	-0.012207	-0.0183105	-0.0518799	-0.100708	-0.201416	-0.265503
	21.25	0.109863	0.0244141	-0.0610352	-0.161743	-0.271606	-0.39978	-0.558472	-0.723267	-0.909424	-1.14746		21.25	0.186157	0.0976562	0.00305176	-0.125122	-0.259399	-0.384521	-0.509644	-0.640869	-0.762939	-0.949097		21.25	0.0793457	0.0457764	0.012207	-0.0213623	-0.0427246	-0.0701904	-0.112915	-0.17395	-0.274658	-0.360107
	21.5	0.106812	0.0244141	-0.0610352	-0.161743	-0.274658	-0.402832	-0.558472	-0.720215	-0.906372	-1.16577		21.5	0.137329	0.0671387	-0.00915527	-0.109863	-0.216675	-0.323486	-0.421143	-0.543213	-0.671387	-0.848389		21.5	0.112915	0.0701904	0.0213623	-0.0274658	-0.0671387	-0.119019	-0.167847	-0.234985	-0.317383	-0.408936
	21.75	0.112915	0.0274658	-0.0610352	-0.161743	-0.27771	-0.411987	-0.561523	-0.735474	-0.927734	-1.19934		21.75	0.106812	0.0457764	-0.0244141	-0.0976562	-0.189209	-0.274658	-0.366211	-0.473022	-0.598145	-0.787354		21.75	0.12207	0.0762939	0.0244141	-0.0335693	-0.088501	-0.143433	-0.198364	-0.262451	-0.326538	-0.421143
	22	0.115967	0.0305176	-0.0549316	-0.164795	-0.27771	-0.418091	-0.570679	-0.744629	-0.952148	-1.23291		22	0.0915527	0.0305176	-0.0305176	-0.0946045	-0.167847	-0.247192	-0.332642	-0.430298	-0.55542	-0.750732		22	0.125122	0.0701904	0.0213623	-0.0305176	-0.0915527	-0.149536	-0.201416	-0.262451	-0.314331	-0.408936
	22.25	0.112915	0.0335693	-0.0549316	-0.164795	-0.27771	-0.418091	-0.579834	-0.756836	-0.976562	-1.26648		22.25	0.088501	0.0244141	-0.0366211	-0.0946045	-0.158691	-0.234985	-0.314331	-0.411987	-0.537109	-0.72937		22.25	0.106812	0.0579834	0.0183105	-0.0244141	-0.0823975	-0.140381	-0.192261	-0.244141	-0.296021	-0.38147
	22.5	0.112915	0.0335693	-0.0579834	-0.158691	-0.27771	-0.421143	-0.579834	-0.762939	-0.98877	-1.30005		22.5	0.0915527	0.0274658	-0.0366211	-0.0976562	-0.15564	-0.234985	-0.314331	-0.405884	-0.531006	-0.735474		22.5	0.0976562	0.0518799	0.0183105	-0.0274658	-0.0762939	-0.119019	-0.170898	-0.22583	-0.280762	-0.363159
	22.75	0.115967	0.0305176	-0.0579834	-0.158691	-0.274658	-0.424194	-0.582886	-0.769043	-1.00098	-1.32446		22.75	0.100708	0.0305176	-0.0366211	-0.0976562	-0.161743	-0.234985	-0.320435	-0.411987	-0.537109	-0.738525		22.75	0.0915527	0.0488281	0.0183105	-0.0274658	-0.0671387	-0.109863	-0.158691	-0.210571	-0.271606	-0.360107
	23	0.112915	0.0305176	-0.0640869	-0.158691	-0.27771	-0.427246	-0.585938	-0.775146	-1.01318	-1.35193		23	0.10376	0.0335693	-0.0305176	-0.100708	-0.161743	-0.244141	-0.332642	-0.424194	-0.546265	-0.747681		23	0.088501	0.0457764	0.0183105	-0.0274658	-0.0640869	-0.10376	-0.152588	-0.204468	-0.268555	-0.363159
	23.25	0.115967	0.0274658	-0.0610352	-0.158691	-0.283813	-0.424194	-0.585938	-0.778198	-1.02234	-1.37939		23.25	0.10376	0.0396729	-0.0274658	-0.100708	-0.167847	-0.253296	-0.338745	-0.436401	-0.561523	-0.756836		23.25	0.0854492	0.0518799	0.012207	-0.0305176	-0.0640869	-0.10376	-0.152588	-0.204468	-0.268555	-0.363159
	23.5	0.115967	0.0274658	-0.0640869	-0.161743	-0.283813	-0.421143	-0.588989	-0.784302	-1.02844	-1.40686		23.5	0.106812	0.0396729	-0.0274658	-0.100708	-0.17395	-0.256348	-0.344849	-0.442505	-0.567627	-0.759888		23.5	0.088501	0.0549316	0.012207	-0.0305176	-0.0671387	-0.10376	-0.15564	-0.210571	-0.271606	-0.369263
	23.75	0.109863	0.0274658	-0.0610352	-0.164795	-0.286865	-0.421143	-0.588989	-0.787354	-1.0437	-1.43433		23.75	0.106812	0.0366211	-0.0244141	-0.0976562	-0.177002	-0.256348	-0.350952	-0.445557	-0.57373	-0.762939		23.75	0.0915527	0.0549316	0.012207	-0.0213623	-0.0671387	-0.109863	-0.158691	-0.210571	-0.27771	-0.372314
	24	0.112915	0.0274658	-0.0640869	-0.161743	-0.283813	-0.418091	-0.588989	-0.790405	-1.05896	-1.4679		24	0.106812	0.0366211	-0.0305176	-0.100708	-0.17395	-0.259399	-0.350952	-0.45166	-0.576782	-0.765991		24	0.0946045	0.0579834	0.012207	-0.0213623	-0.0671387	-0.112915	-0.158691	-0.216675	-0.27771	-0.375366
	24.25	0.109863	0.0274658	-0.0610352	-0.158691	-0.283813	-0.421143	-0.588989	-0.799561	-1.07117	-1.50146		24.25	0.106812	0.0366211	-0.0244141	-0.10376	-0.177002	-0.259399	-0.344849	-0.445557	-0.57373	-0.765991		24.25	0.0946045	0.0518799	0.0152588	-0.0213623	-0.0671387	-0.109863	-0.15564	-0.216675	-0.280762	-0.375366
	24.5	0.106812	0.0244141	-0.0579834	-0.158691	-0.280762	-0.424194	-0.588989	-0.802612	-1.08643	-1.53809		24.5	0.10376	0.0366211	-0.0274658	-0.100708	-0.177002	-0.259399	-0.3479	-0.442505	-0.570679	-0.772095		24.5	0.0915527	0.0549316	0.0183105	-0.0244141	-0.0671387	-0.112915	-0.158691	-0.213623	-0.27771	-0.378418
	24.75	0.109863	0.0305176	-0.0610352	-0.161743	-0.27771	-0.424194	-0.598145	-0.808716	-1.10168	-1.57471		24.75	0.10376	0.0396729	-0.0305176	-0.0976562	-0.17395	-0.262451	-0.3479	-0.445557	-0.567627	-0.778198		24.75	0.0915527	0.0549316	0.012207	-0.0305176	-0.0640869	-0.109863	-0.161743	-0.210571	-0.27771	-0.384521
	25	0.10376	0.0274658	-0.0610352	-0.161743	-0.27771	-0.427246	-0.598145	-0.811768	-1.12	-1.60217		25	0.100708	0.0427246	-0.0274658	-0.100708	-0.17395	-0.262451	-0.344849	-0.445557	-0.57373	-0.778198		25	0.0854492	0.0549316	0.0183105	-0.0305176	-0.0610352	-0.109863	-0.158691	-0.210571	-0.27771	-0.387573
	25.25	0.109863	0.0213623	-0.0610352	-0.161743	-0.280762	-0.427246	-0.604248	-0.820923	-1.13831	-1.64185		25.25	0.100708	0.0396729	-0.0274658	-0.0976562	-0.17395	-0.256348	-0.3479	-0.442505	-0.570679	-0.78125		25.25	0.0854492	0.0488281	0.012207	-0.0244141	-0.0671387	-0.109863	-0.152588	-0.210571	-0.283813	-0.390625
	25.5	0.106812	0.0213623	-0.0610352	-0.161743	-0.280762	-0.430298	-0.6073	-0.823975	-1.15356	-1.68457		25.5	0.10376	0.0366211	-0.0244141	-0.0946045	-0.17395	-0.253296	-0.344849	-0.442505	-0.57373	-0.778198		25.5	0.088501	0.0518799	0.0152588	-0.0213623	-0.0640869	-0.109863	-0.15564	-0.213623	-0.27771	-0.387573
	25.75	0.109863	0.0213623	-0.0610352	-0.161743	-0.280762	-0.430298	-0.6073	-0.830078	-1.17188	-1.71814		25.75	0.10376	0.0396729	-0.0244141	-0.0976562	-0.17395	-0.253296	-0.344849	-0.442505	-0.570679	-0.78125		25.75	0.0854492	0.0518799	0.012207	-0.0244141	-0.0701904	-0.109863	-0.152588	-0.213623	-0.27771	-0.384521
	26	0.109863	0.0244141	-0.0610352	-0.158691	-0.283813	-0.430298	-0.604248	-0.839233	-1.18408	-1.75781		26	0.10376	0.0366211	-0.0244141	-0.100708	-0.17395	-0.253296	-0.338745	-0.439453	-0.570679	-0.778198		26	0.088501	0.0488281	0.0152588	-0.0244141	-0.0671387	-0.109863	-0.152588	-0.213623	-0.27771	-0.387573
	26.25	0.106812	0.0274658	-0.0610352	-0.158691	-0.283813	-0.430298	-0.610352	-0.85144	-1.19934	-1.79749		26.25	0.10376	0.0335693	-0.0244141	-0.0976562	-0.170898	-0.256348	-0.338745	-0.436401	-0.57373	-0.78125		26.25	0.088501	0.0518799	0.012207	-0.0213623	-0.0640869	-0.10376	-0.15564	-0.213623	-0.280762	-0.390625
	26.5	0.10376	0.0274658	-0.0640869	-0.158691	-0.283813	-0.427246	-0.613403	-0.857544	-1.21765	-1.83716		26.5	0.10376	0.0366211	-0.0244141	-0.10376	-0.164795	-0.253296	-0.338745	-0.442505	-0.57373	-0.790405		26.5	0.0823975	0.0488281	0.00610352	-0.0244141	-0.0610352	-0.100708	-0.152588	-0.213623	-0.280762	-0.396729
	26.75	0.10376	0.0244141	-0.0579834	-0.158691	-0.286865	-0.430298	-0.616455	-0.866699	-1.23596	-1.88599		26.75	0.100708	0.0366211	-0.0305176	-0.100708	-0.164795	-0.253296	-0.338745	-0.442505	-0.57373	-0.793457		26.75	0.0854492	0.0488281	0.012207	-0.0274658	-0.0610352	-0.100708	-0.158691	-0.20752	-0.283813	-0.396729
	27	0.106812	0.0213623	-0.0579834	-0.161743	-0.283813	-0.43335	-0.619507	-0.875854	-1.25427	-1.92871		27	0.0976562	0.0335693	-0.0244141	-0.0946045	-0.167847	-0.259399	-0.344849	-0.442505	-0.576782	-0.793457		27	0.0854492	0.0488281	0.012207	-0.0244141	-0.0610352	-0.10376	-0.15564	-0.20752	-0.286865	-0.402832
	27.25	0.10376	0.0274658	-0.0610352	-0.161743	-0.283813	-0.430298	-0.62561	-0.88501	-1.27563	-1.97144		27.25	0.100708	0.0366211	-0.0274658	-0.0946045	-0.170898	-0.253296	-0.338745	-0.439453	-0.579834	-0.799561		27.25	0.088501	0.0518799	0.00915527	-0.0274658	-0.0610352	-0.106812	-0.15564	-0.20752	-0.286865	-0.405884
	27.5	0.106812	0.0274658	-0.0579834	-0.158691	-0.283813	-0.43335	-0.62561	-0.891113	-1.30005	-2.01721		27.5	0.100708	0.0427246	-0.0274658	-0.0915527	-0.17395	-0.253296	-0.344849	-0.442505	-0.582886	-0.805664		27.5	0.0823975	0.0518799	0.012207	-0.0244141	-0.0671387	-0.109863	-0.152588	-0.210571	-0.289917	-0.405884
	27.75	0.106812	0.0244141	-0.0610352	-0.161743	-0.283813	-0.43335	-0.631714	-0.897217	-1.32141	-2.06604		27.75	0.100708	0.0427246	-0.0274658	-0.0976562	-0.170898	-0.250244	-0.344849	-0.442505	-0.582886	-0.802612		27.75	0.0854492	0.0457764	0.012207	-0.0274658	-0.0671387	-0.109863	-0.149536	-0.213623	-0.289917	-0.408936
	28	0.10376	0.0244141	-0.0640869	-0.161743	-0.283813	-0.43335	-0.637817	-0.906372	-1.34277	-2.10266		28	0.100708	0.0427246	-0.0274658	-0.0976562	-0.170898	-0.253296	-0.344849	-0.445557	-0.582886	-0.805664		28	0.0915527	0.0488281	0.012207	-0.0274658	-0.0701904	-0.106812	-0.146484	-0.216675	-0.283813	-0.415039
	28.25	0.106812	0.0244141	-0.0610352	-0.161743	-0.283813	-0.442505	-0.637817	-0.912476	-1.35803	-2.14539		28.25	0.100708	0.0366211	-0.0244141	-0.100708	-0.170898	-0.250244	-0.344849	-0.448608	-0.585938	-0.811768		28.25	0.088501	0.0518799	0.0152588	-0.0274658	-0.0671387	-0.106812	-0.149536	-0.213623	-0.283813	-0.415039
	28.5	0.10376	0.0244141	-0.0549316	-0.161743	-0.286865	-0.445557	-0.640869	-0.924683	-1.37939	-2.19421		28.5	0.100708	0.0335693	-0.0274658	-0.0946045	-0.17395	-0.250244	-0.344849	-0.445557	-0.582886	-0.811768		28.5	0.0854492	0.0488281	0.0152588	-0.0244141	-0.0671387	-0.10376	-0.152588	-0.213623	-0.289917	-0.421143
	28.75	0.10376	0.0244141	-0.0610352	-0.161743	-0.289917	-0.442505	-0.640869	-0.93689	-1.40076	-2.23694		28.75	0.100708	0.0305176	-0.0305176	-0.0946045	-0.170898	-0.250244	-0.341797	-0.448608	-0.582886	-0.814819		28.75	0.0823975	0.0518799	0.012207	-0.0213623	-0.0610352	-0.106812	-0.161743	-0.213623	-0.289917	-0.430298
	29	0.100708	0.0244141	-0.0610352	-0.158691	-0.286865	-0.439453	-0.643921	-0.949097	-1.42212	-2.28577		29	0.0976562	0.0335693	-0.0305176	-0.0915527	-0.167847	-0.250244	-0.338745	-0.454712	-0.585938	-0.817871		29	0.0854492	0.0488281	0.00915527	-0.0213623	-0.0640869	-0.109863	-0.161743	-0.213623	-0.289917	-0.43335
	29.25	0.10376	0.0213623	-0.0579834	-0.164795	-0.289917	-0.439453	-0.646973	-0.952148	-1.44348	-2.33459		29.25	0.100708	0.0335693	-0.0274658	-0.0946045	-0.17395	-0.250244	-0.338745	-0.454712	-0.585938	-0.823975		29.25	0.0854492	0.0427246	0.012207	-0.0244141	-0.0671387	-0.109863	-0.152588	-0.213623	-0.292969	-0.43335
	29.5	0.106812	0.0305176	-0.0610352	-0.158691	-0.289917	-0.439453	-0.650024	-0.958252	-1.4679	-2.37427		29.5	0.100708	0.0335693	-0.0274658	-0.0976562	-0.170898	-0.253296	-0.338745	-0.448608	-0.588989	-0.827026		29.5	0.0854492	0.0457764	0.012207	-0.0244141	-0.0640869	-0.109863	-0.149536	-0.216675	-0.292969	-0.43335
	29.75	0.10376	0.0305176	-0.0610352	-0.161743	-0.286865	-0.436401	-0.653076	-0.967407	-1.48926	-2.4231		29.75	0.100708	0.0305176	-0.0274658	-0.0976562	-0.170898	-0.259399	-0.338745	-0.448608	-0.592041	-0.83313		29.75	0.088501	0.0488281	0.012207	-0.0274658	-0.0671387	-0.100708	-0.152588	-0.213623	-0.292969	-0.439453
	30	0.109863	0.0274658	-0.0579834	-0.161743	-0.286865	-0.445557	-0.65918	-0.979614	-1.50757	-2.47192		30	0.100708	0.0366211	-0.0244141	-0.100708	-0.167847	-0.256348	-0.344849	-0.448608	-0.595093	-0.839233		30	0.0823975	0.0518799	0.00915527	-0.0274658	-0.0640869	-0.109863	-0.146484	-0.213623	-0.296021	-0.442505
	30.25	0.10376	0.0244141	-0.0549316	-0.161743	-0.286865	-0.445557	-0.665283	-0.98877	-1.52893	-2.52686		30.25	0.0976562	0.0396729	-0.0274658	-0.100708	-0.167847	-0.259399	-0.344849	-0.445557	-0.595093	-0.842285		30.25	0.0854492	0.0488281	0.0152588	-0.0305176	-0.0640869	-0.10376	-0.152588	-0.210571	-0.299072	-0.448608
	30.5	0.10376	0.0244141	-0.0610352	-0.161743	-0.286865	-0.445557	-0.668335	-1.00098	-1.5564	-2.56958		30.5	0.10376	0.0366211	-0.0274658	-0.100708	-0.167847	-0.259399	-0.341797	-0.448608	-0.598145	-0.845337		30.5	0.0823975	0.0518799	0.00915527	-0.0244141	-0.0610352	-0.109863	-0.152588	-0.213623	-0.305176	-0.457764
	30.75	0.10376	0.0213623	-0.0579834	-0.161743	-0.286865	-0.448608	-0.671387	-1.01013	-1.57776	-2.62451		30.75	0.0976562	0.0396729	-0.0305176	-0.100708	-0.17395	-0.250244	-0.344849	-0.454712	-0.601196	-0.848389		30.75	0.0854492	0.0488281	0.00915527	-0.0244141	-0.0640869	-0.112915	-0.158691	-0.219727	-0.299072	-0.457764
	31	0.100708	0.0183105	-0.0610352	-0.164795	-0.289917	-0.45166	-0.67749	-1.02539	-1.59912	-2.67334		31	0.0976562	0.0366211	-0.0305176	-0.0976562	-0.170898	-0.253296	-0.350952	-0.45166	-0.598145	-0.85144		31	0.0854492	0.0488281	0.012207	-0.0274658	-0.0671387	-0.109863	-0.158691	-0.222778	-0.305176	-0.457764
	31.25	0.100708	0.0274658	-0.0640869	-0.161743	-0.286865	-0.454712	-0.680542	-1.02844	-1.62354	-2.71301		31.25	0.0946045	0.0305176	-0.0335693	-0.0946045	-0.177002	-0.256348	-0.350952	-0.454712	-0.6073	-0.854492		31.25	0.0915527	0.0427246	0.012207	-0.0244141	-0.0640869	-0.106812	-0.158691	-0.222778	-0.311279	-0.460815
	31.5	0.106812	0.0305176	-0.0640869	-0.164795	-0.289917	-0.454712	-0.683594	-1.0376	-1.651	-2.771		31.5	0.0946045	0.0335693	-0.0305176	-0.0915527	-0.170898	-0.253296	-0.3479	-0.457764	-0.604248	-0.857544		31.5	0.088501	0.0457764	0.012207	-0.0274658	-0.0640869	-0.10376	-0.158691	-0.219727	-0.308228	-0.460815
	31.75	0.106812	0.0244141	-0.0640869	-0.158691	-0.292969	-0.457764	-0.686646	-1.04675	-1.67236	-2.81372		31.75	0.0976562	0.0335693	-0.0305176	-0.0915527	-0.170898	-0.253296	-0.344849	-0.457764	-0.6073	-0.860596		31.75	0.0823975	0.0488281	0.012207	-0.0274658	-0.0671387	-0.106812	-0.15564	-0.216675	-0.311279	-0.466919
	32	0.106812	0.0305176	-0.0640869	-0.161743	-0.289917	-0.454712	-0.695801	-1.05591	-1.69678	-2.86255		32	0.100708	0.0335693	-0.0274658	-0.0946045	-0.164795	-0.256348	-0.341797	-0.454712	-0.6073	-0.863647		32	0.0854492	0.0518799	0.0152588	-0.0244141	-0.0671387	-0.10376	-0.152588	-0.219727	-0.314331	-0.473022
	32.25	0.106812	0.0305176	-0.0610352	-0.161743	-0.292969	-0.457764	-0.695801	-1.06506	-1.71814	-2.91443		32.25	0.0976562	0.0366211	-0.0305176	-0.0976562	-0.167847	-0.259399	-0.341797	-0.454712	-0.610352	-0.869751		32.25	0.0854492	0.0518799	0.00915527	-0.0274658	-0.0671387	-0.106812	-0.149536	-0.219727	-0.308228	-0.482178
	32.5	0.106812	0.0274658	-0.0640869	-0.161743	-0.292969	-0.460815	-0.695801	-1.08032	-1.74561	-2.96631		32.5	0.0976562	0.0335693	-0.0305176	-0.0946045	-0.167847	-0.253296	-0.341797	-0.457764	-0.613403	-0.872803		32.5	0.0823975	0.0488281	0.00610352	-0.0274658	-0.0671387	-0.109863	-0.158691	-0.219727	-0.308228	-0.485229
	32.75	0.10376	0.0274658	-0.0610352	-0.164795	-0.292969	-0.457764	-0.701904	-1.09558	-1.76697	-3.01514		32.75	0.0976562	0.0335693	-0.0274658	-0.0976562	-0.167847	-0.256348	-0.3479	-0.454712	-0.613403	-0.878906		32.75	0.088501	0.0488281	0.00610352	-0.0274658	-0.0640869	-0.112915	-0.15564	-0.222778	-0.311279	-0.488281
	33	0.100708	0.0274658	-0.0610352	-0.161743	-0.292969	-0.460815	-0.708008	-1.10474	-1.79138	-3.06702		33	0.0976562	0.0366211	-0.0274658	-0.0976562	-0.170898	-0.256348	-0.3479	-0.454712	-0.613403	-0.88501		33	0.0915527	0.0457764	0.00610352	-0.0274658	-0.0671387	-0.109863	-0.158691	-0.219727	-0.314331	-0.494385
	33.25	0.10376	0.0213623	-0.0549316	-0.164795	-0.296021	-0.460815	-0.708008	-1.11389	-1.81885	-3.11584		33.25	0.0976562	0.0335693	-0.0274658	-0.100708	-0.177002	-0.253296	-0.3479	-0.460815	-0.613403	-0.888062		33.25	0.0854492	0.0488281	0.012207	-0.0274658	-0.0640869	-0.112915	-0.15564	-0.222778	-0.320435	-0.494385
	33.5	0.106812	0.0244141	-0.0579834	-0.164795	-0.292969	-0.460815	-0.717163	-1.12305	-1.84631	-3.17078		33.5	0.100708	0.0335693	-0.0305176	-0.100708	-0.177002	-0.256348	-0.350952	-0.460815	-0.613403	-0.891113		33.5	0.0854492	0.0488281	0.0152588	-0.0244141	-0.0610352	-0.109863	-0.15564	-0.222778	-0.323486	-0.497437
	33.75	0.106812	0.0244141	-0.0579834	-0.164795	-0.296021	-0.463867	-0.723267	-1.1322	-1.87073	-3.2135		33.75	0.100708	0.0305176	-0.0305176	-0.0976562	-0.170898	-0.262451	-0.350952	-0.460815	-0.613403	-0.897217		33.75	0.0854492	0.0488281	0.0152588	-0.0244141	-0.0610352	-0.10376	-0.158691	-0.228882	-0.323486	-0.50354
	34	0.106812	0.0213623	-0.0610352	-0.167847	-0.296021	-0.469971	-0.726318	-1.14136	-1.89209	-3.26538		34	0.0976562	0.0305176	-0.0366211	-0.0976562	-0.17395	-0.262451	-0.344849	-0.463867	-0.616455	-0.90332		34	0.0854492	0.0488281	0.0183105	-0.0305176	-0.0610352	-0.10376	-0.164795	-0.22583	-0.326538	-0.506592
	34.25	0.10376	0.0274658	-0.0640869	-0.167847	-0.292969	-0.469971	-0.732422	-1.15662	-1.91956	-3.31421		34.25	0.100708	0.0335693	-0.0305176	-0.0976562	-0.17395	-0.262451	-0.3479	-0.463867	-0.622559	-0.909424		34.25	0.0823975	0.0488281	0.0183105	-0.0305176	-0.0640869	-0.109863	-0.161743	-0.228882	-0.332642	-0.506592
	34.5	0.106812	0.0335693	-0.0640869	-0.161743	-0.292969	-0.469971	-0.735474	-1.16882	-1.94092	-3.36609		34.5	0.0976562	0.0305176	-0.0305176	-0.0976562	-0.170898	-0.262451	-0.344849	-0.463867	-0.62561	-0.909424		34.5	0.0854492	0.0457764	0.0152588	-0.0274658	-0.0640869	-0.109863	-0.158691	-0.228882	-0.32959	-0.512695
	34.75	0.106812	0.0305176	-0.0610352	-0.161743	-0.292969	-0.473022	-0.732422	-1.17493	-1.96533	-3.41797		34.75	0.0976562	0.0335693	-0.0335693	-0.0976562	-0.170898	-0.253296	-0.344849	-0.466919	-0.628662	-0.918579		34.75	0.0915527	0.0457764	0.00915527	-0.0244141	-0.0671387	-0.106812	-0.164795	-0.228882	-0.326538	-0.518799
	35	0.106812	0.0305176	-0.0610352	-0.161743	-0.296021	-0.473022	-0.735474	-1.18713	-1.9928	-3.46985		35	0.0976562	0.0335693	-0.0305176	-0.0976562	-0.167847	-0.253296	-0.350952	-0.463867	-0.631714	-0.924683		35	0.0915527	0.0488281	0.00915527	-0.0213623	-0.0701904	-0.109863	-0.161743	-0.228882	-0.332642	-0.521851
	35.25	0.10376	0.0305176	-0.0610352	-0.161743	-0.296021	-0.479126	-0.741577	-1.19934	-2.02332	-3.51868		35.25	0.100708	0.0305176	-0.0274658	-0.0976562	-0.164795	-0.253296	-0.3479	-0.463867	-0.634766	-0.933838		35.25	0.088501	0.0488281	0.00915527	-0.0213623	-0.0701904	-0.109863	-0.158691	-0.228882	-0.338745	-0.531006
	35.5	0.10376	0.0305176	-0.0549316	-0.158691	-0.292969	-0.476074	-0.750732	-1.2085	-2.04773	-3.57056		35.5	0.0946045	0.0366211	-0.0274658	-0.10376	-0.167847	-0.253296	-0.3479	-0.460815	-0.631714	-0.939941		35.5	0.0854492	0.0488281	0.012207	-0.0213623	-0.0610352	-0.106812	-0.158691	-0.231934	-0.338745	-0.537109
	35.75	0.106812	0.0305176	-0.0610352	-0.164795	-0.302124	-0.473022	-0.756836	-1.22375	-2.07214	-3.62244		35.75	0.0946045	0.0366211	-0.0305176	-0.10376	-0.170898	-0.259399	-0.350952	-0.463867	-0.637817	-0.942993		35.75	0.0793457	0.0488281	0.0152588	-0.0274658	-0.0610352	-0.106812	-0.161743	-0.228882	-0.341797	-0.540161
	36	0.10376	0.0274658	-0.0610352	-0.164795	-0.299072	-0.479126	-0.759888	-1.23596	-2.09961	-3.67126		36	0.0915527	0.0366211	-0.0366211	-0.100708	-0.170898	-0.259399	-0.350952	-0.469971	-0.637817	-0.946045		36	0.0823975	0.0488281	0.0152588	-0.0274658	-0.0610352	-0.106812	-0.158691	-0.231934	-0.341797	-0.543213
	36.25	0.10376	0.0274658	-0.0579834	-0.167847	-0.296021	-0.482178	-0.762939	-1.24512	-2.12402	-3.72009		36.25	0.0946045	0.0335693	-0.0366211	-0.100708	-0.177002	-0.259399	-0.357056	-0.469971	-0.643921	-0.949097		36.25	0.088501	0.0488281	0.012207	-0.0274658	-0.0640869	-0.109863	-0.158691	-0.234985	-0.344849	-0.552368
	36.5	0.106812	0.0274658	-0.0610352	-0.170898	-0.299072	-0.482178	-0.765991	-1.25427	-2.14844	-3.76892		36.5	0.0976562	0.0335693	-0.0396729	-0.100708	-0.177002	-0.256348	-0.350952	-0.473022	-0.646973	-0.949097		36.5	0.088501	0.0488281	0.012207	-0.0274658	-0.0640869	-0.115967	-0.161743	-0.234985	-0.344849	-0.561523
	36.75	0.106812	0.0244141	-0.0640869	-0.167847	-0.296021	-0.482178	-0.769043	-1.26648	-2.1759	-3.8208		36.75	0.100708	0.0335693	-0.0366211	-0.100708	-0.17395	-0.259399	-0.357056	-0.469971	-0.650024	-0.9552		36.75	0.0915527	0.0488281	0.012207	-0.0244141	-0.0671387	-0.115967	-0.161743	-0.238037	-0.3479	-0.561523
	37	0.109863	0.0274658	-0.0610352	-0.158691	-0.296021	-0.485229	-0.775146	-1.27563	-2.20642	-3.87268		37	0.100708	0.0335693	-0.0305176	-0.0976562	-0.17395	-0.262451	-0.357056	-0.469971	-0.646973	-0.961304		37	0.0915527	0.0427246	0.0152588	-0.0213623	-0.0671387	-0.106812	-0.158691	-0.238037	-0.350952	-0.564575
	37.25	0.109863	0.0274658	-0.0579834	-0.158691	-0.302124	-0.488281	-0.778198	-1.29395	-2.23083	-3.92456		37.25	0.0976562	0.0335693	-0.0274658	-0.100708	-0.170898	-0.262451	-0.354004	-0.476074	-0.650024	-0.964355		37.25	0.0854492	0.0488281	0.012207	-0.0244141	-0.0671387	-0.109863	-0.161743	-0.238037	-0.350952	-0.564575
	37.5	0.109863	0.0274658	-0.0610352	-0.161743	-0.302124	-0.488281	-0.787354	-1.30615	-2.25525	-3.97644		37.5	0.0976562	0.0305176	-0.0305176	-0.0976562	-0.167847	-0.259399	-0.354004	-0.479126	-0.653076	-0.973511		37.5	0.0854492	0.0518799	0.012207	-0.0274658	-0.0671387	-0.106812	-0.161743	-0.238037	-0.350952	-0.57373
	37.75	0.109863	0.0274658	-0.0610352	-0.158691	-0.296021	-0.491333	-0.796509	-1.31836	-2.28271	-4.02527		37.75	0.0976562	0.0305176	-0.0274658	-0.0976562	-0.167847	-0.259399	-0.350952	-0.476074	-0.656128	-0.976562		37.75	0.0793457	0.0518799	0.012207	-0.0244141	-0.0640869	-0.106812	-0.164795	-0.241089	-0.354004	-0.579834
	38	0.109863	0.0274658	-0.0579834	-0.164795	-0.296021	-0.488281	-0.793457	-1.32751	-2.30713	-4.0741		38	0.0946045	0.0335693	-0.0274658	-0.100708	-0.170898	-0.259399	-0.3479	-0.476074	-0.662231	-0.985718		38	0.0854492	0.0488281	0.012207	-0.0213623	-0.0640869	-0.106812	-0.164795	-0.241089	-0.354004	-0.582886
	38.25	0.10376	0.0274658	-0.0610352	-0.164795	-0.299072	-0.488281	-0.799561	-1.33972	-2.33154	-4.11682		38.25	0.0946045	0.0366211	-0.0305176	-0.0976562	-0.170898	-0.256348	-0.354004	-0.482178	-0.665283	-0.98877		38.25	0.0823975	0.0518799	0.012207	-0.0213623	-0.0640869	-0.106812	-0.167847	-0.241089	-0.360107	-0.585938
	38.5	0.10376	0.0305176	-0.0610352	-0.164795	-0.302124	-0.488281	-0.802612	-1.35193	-2.35901	-4.16565		38.5	0.0946045	0.0305176	-0.0305176	-0.0976562	-0.167847	-0.253296	-0.354004	-0.482178	-0.668335	-0.991821		38.5	0.0793457	0.0488281	0.012207	-0.0244141	-0.0640869	-0.112915	-0.164795	-0.238037	-0.360107	-0.592041
	38.75	0.109863	0.0274658	-0.0610352	-0.164795	-0.299072	-0.491333	-0.808716	-1.36108	-2.38953	-4.22058		38.75	0.0946045	0.0305176	-0.0305176	-0.100708	-0.170898	-0.259399	-0.354004	-0.479126	-0.668335	-1.00098		38.75	0.0854492	0.0488281	0.012207	-0.0244141	-0.0610352	-0.109863	-0.164795	-0.241089	-0.366211	-0.598145
	39	0.106812	0.0274658	-0.0610352	-0.161743	-0.299072	-0.494385	-0.808716	-1.37329	-2.41394	-4.26941		39	0.0946045	0.0366211	-0.0305176	-0.106812	-0.17395	-0.256348	-0.354004	-0.476074	-0.671387	-1.00708		39	0.0854492	0.0457764	0.012207	-0.0274658	-0.0671387	-0.109863	-0.164795	-0.238037	-0.366211	-0.6073
	39.25	0.106812	0.0274658	-0.0610352	-0.161743	-0.299072	-0.50354	-0.817871	-1.3916	-2.43835	-4.31519		39.25	0.0946045	0.0366211	-0.0305176	-0.106812	-0.167847	-0.256348	-0.354004	-0.479126	-0.674438	-1.00708		39.25	0.0854492	0.0457764	0.0152588	-0.0305176	-0.0671387	-0.109863	-0.164795	-0.244141	-0.369263	-0.6073
	39.5	0.10376	0.0244141	-0.0549316	-0.164795	-0.302124	-0.506592	-0.820923	-1.40076	-2.46582	-4.37012		39.5	0.0946045	0.0335693	-0.0305176	-0.10376	-0.170898	-0.259399	-0.354004	-0.482178	-0.671387	-1.01318		39.5	0.0823975	0.0488281	0.0152588	-0.0274658	-0.0640869	-0.109863	-0.161743	-0.244141	-0.369263	-0.610352
	39.75	0.10376	0.0244141	-0.0549316	-0.164795	-0.308228	-0.500488	-0.823975	-1.41602	-2.49023	-4.422		39.75	0.0946045	0.0335693	-0.0366211	-0.0976562	-0.17395	-0.256348	-0.357056	-0.485229	-0.674438	-1.02234		39.75	0.0823975	0.0518799	0.012207	-0.0244141	-0.0640869	-0.109863	-0.167847	-0.247192	-0.372314	-0.613403
	40	0.106812	0.0244141	-0.0549316	-0.164795	-0.308228	-0.50354	-0.830078	-1.42517	-2.52075	-4.47083		40	0.100708	0.0366211	-0.0366211	-0.0976562	-0.170898	-0.259399	-0.357056	-0.491333	-0.680542	-1.01929		40	0.0823975	0.0518799	0.012207	-0.0244141	-0.0671387	-0.109863	-0.164795	-0.250244	-0.372314	-0.619507
	40.25	0.10376	0.0274658	-0.0610352	-0.164795	-0.305176	-0.506592	-0.83313	-1.43433	-2.54822	-4.51355		40.25	0.0946045	0.0335693	-0.0305176	-0.0976562	-0.167847	-0.256348	-0.360107	-0.491333	-0.683594	-1.02539		40.25	0.088501	0.0518799	0.012207	-0.0274658	-0.0671387	-0.106812	-0.167847	-0.250244	-0.375366	-0.622559
	40.5	0.109863	0.0274658	-0.0671387	-0.161743	-0.308228	-0.509644	-0.836182	-1.44653	-2.57568	-4.56238		40.5	0.0976562	0.0335693	-0.0335693	-0.100708	-0.170898	-0.259399	-0.357056	-0.491333	-0.683594	-1.03149		40.5	0.0915527	0.0488281	0.00915527	-0.0213623	-0.0640869	-0.10376	-0.164795	-0.247192	-0.378418	-0.631714
	40.75	0.106812	0.0213623	-0.0640869	-0.161743	-0.305176	-0.509644	-0.845337	-1.45874	-2.59094	-4.61121		40.75	0.100708	0.0274658	-0.0305176	-0.100708	-0.167847	-0.259399	-0.360107	-0.491333	-0.692749	-1.0376		40.75	0.088501	0.0518799	0.00915527	-0.0274658	-0.0671387	-0.109863	-0.164795	-0.247192	-0.38147	-0.634766
	41	0.109863	0.0244141	-0.0610352	-0.158691	-0.305176	-0.512695	-0.85144	-1.47095	-2.62451	-4.65698		41	0.106812	0.0274658	-0.0274658	-0.100708	-0.167847	-0.262451	-0.357056	-0.485229	-0.695801	-1.04675		41	0.0823975	0.0457764	0.012207	-0.0244141	-0.0640869	-0.10376	-0.164795	-0.244141	-0.38147	-0.634766
	41.25	0.109863	0.0274658	-0.0579834	-0.161743	-0.305176	-0.509644	-0.854492	-1.4801	-2.64893	-4.70581		41.25	0.0976562	0.0274658	-0.0274658	-0.10376	-0.170898	-0.259399	-0.357056	-0.491333	-0.695801	-1.0498		41.25	0.0793457	0.0518799	0.012207	-0.0213623	-0.0610352	-0.109863	-0.167847	-0.247192	-0.387573	-0.643921
	41.5	0.10376	0.0213623	-0.0610352	-0.164795	-0.305176	-0.512695	-0.863647	-1.50146	-2.67334	-4.75159		41.5	0.0946045	0.0335693	-0.0305176	-0.0976562	-0.170898	-0.259399	-0.360107	-0.491333	-0.701904	-1.0498		41.5	0.0793457	0.0549316	0.012207	-0.0244141	-0.0640869	-0.109863	-0.167847	-0.247192	-0.387573	-0.653076
	41.75	0.100708	0.0244141	-0.0610352	-0.167847	-0.308228	-0.515747	-0.869751	-1.51367	-2.70386	-4.79736		41.75	0.0915527	0.0305176	-0.0305176	-0.0946045	-0.170898	-0.262451	-0.363159	-0.497437	-0.701904	-1.05591		41.75	0.0823975	0.0488281	0.012207	-0.0213623	-0.0640869	-0.115967	-0.170898	-0.250244	-0.387573	-0.653076
	42	0.100708	0.0274658	-0.0579834	-0.164795	-0.305176	-0.518799	-0.869751	-1.52283	-2.73132	-4.84619		42	0.0915527	0.0335693	-0.0305176	-0.0976562	-0.17395	-0.256348	-0.363159	-0.497437	-0.698853	-1.06201		42	0.088501	0.0427246	0.012207	-0.0213623	-0.0640869	-0.109863	-0.167847	-0.253296	-0.387573	-0.656128
	42.25	0.10376	0.0274658	-0.0610352	-0.164795	-0.302124	-0.515747	-0.872803	-1.54114	-2.75574	-4.89502		42.25	0.0946045	0.0335693	-0.0335693	-0.0976562	-0.17395	-0.259399	-0.363159	-0.497437	-0.704956	-1.06812		42.25	0.0915527	0.0457764	0.012207	-0.0213623	-0.0640869	-0.112915	-0.167847	-0.256348	-0.390625	-0.665283
	42.5	0.106812	0.0274658	-0.0610352	-0.164795	-0.302124	-0.521851	-0.881958	-1.54724	-2.7832	-4.9408		42.5	0.0976562	0.0335693	-0.0305176	-0.0976562	-0.167847	-0.259399	-0.363159	-0.500488	-0.704956	-1.07422		42.5	0.0915527	0.0457764	0.012207	-0.0244141	-0.0640869	-0.109863	-0.167847	-0.253296	-0.396729	-0.665283
	42.75	0.109863	0.0274658	-0.0579834	-0.161743	-0.302124	-0.521851	-0.88501	-1.55334	-2.81067	-4.99268		42.75	0.100708	0.0305176	-0.0305176	-0.100708	-0.167847	-0.259399	-0.363159	-0.500488	-0.708008	-1.07727		42.75	0.088501	0.0488281	0.012207	-0.0274658	-0.0640869	-0.106812	-0.164795	-0.259399	-0.39978	-0.668335
	43	0.106812	0.0213623	-0.0579834	-0.161743	-0.308228	-0.521851	-0.888062	-1.56555	-2.83508	-5.0415		43	0.100708	0.0305176	-0.0305176	-0.10376	-0.167847	-0.259399	-0.360107	-0.497437	-0.714111	-1.08643		43	0.0854492	0.0488281	0.012207	-0.0274658	-0.0610352	-0.106812	-0.167847	-0.253296	-0.39978	-0.67749
	43.25	0.106812	0.0274658	-0.0610352	-0.164795	-0.308228	-0.527954	-0.897217	-1.57776	-2.86255	-5.08423		43.25	0.100708	0.0335693	-0.0274658	-0.100708	-0.170898	-0.262451	-0.366211	-0.500488	-0.717163	-1.08948		43.25	0.0823975	0.0518799	0.012207	-0.0274658	-0.0640869	-0.109863	-0.170898	-0.259399	-0.396729	-0.683594
	43.5	0.10376	0.0244141	-0.0549316	-0.164795	-0.311279	-0.527954	-0.900269	-1.58997	-2.89307	-5.13		43.5	0.0976562	0.0335693	-0.0305176	-0.0976562	-0.170898	-0.262451	-0.366211	-0.50354	-0.717163	-1.09558		43.5	0.0823975	0.0518799	0.012207	-0.0244141	-0.0640869	-0.109863	-0.17395	-0.259399	-0.396729	-0.686646
	43.75	0.100708	0.0244141	-0.0579834	-0.164795	-0.314331	-0.524902	-0.90332	-1.60217	-2.91138	-5.17273		43.75	0.0946045	0.0335693	-0.0274658	-0.0976562	-0.17395	-0.262451	-0.369263	-0.500488	-0.720215	-1.09863		43.75	0.0823975	0.0518799	0.012207	-0.0213623	-0.0610352	-0.109863	-0.170898	-0.259399	-0.396729	-0.689697
	44	0.10376	0.0305176	-0.0610352	-0.164795	-0.311279	-0.531006	-0.909424	-1.62048	-2.93579	-5.2124		44	0.0976562	0.0335693	-0.0305176	-0.0976562	-0.170898	-0.259399	-0.366211	-0.500488	-0.720215	-1.10474		44	0.0823975	0.0488281	0.00610352	-0.0183105	-0.0671387	-0.109863	-0.170898	-0.256348	-0.405884	-0.695801
	44.25	0.10376	0.0305176	-0.0549316	-0.161743	-0.311279	-0.534058	-0.918579	-1.63269	-2.96326	-5.26123		44.25	0.100708	0.0335693	-0.0305176	-0.0976562	-0.167847	-0.262451	-0.369263	-0.509644	-0.726318	-1.11084		44.25	0.0823975	0.0488281	0.00915527	-0.0213623	-0.0671387	-0.112915	-0.170898	-0.253296	-0.408936	-0.698853
	44.5	0.10376	0.0274658	-0.0579834	-0.167847	-0.311279	-0.534058	-0.927734	-1.64185	-2.98462	-5.31311		44.5	0.0976562	0.0305176	-0.0274658	-0.100708	-0.17395	-0.265503	-0.366211	-0.506592	-0.726318	-1.12		44.5	0.0823975	0.0457764	0.012207	-0.0213623	-0.0640869	-0.109863	-0.167847	-0.259399	-0.411987	-0.704956
	44.75	0.10376	0.0274658	-0.0610352	-0.167847	-0.311279	-0.540161	-0.930786	-1.65405	-3.01208	-5.35583		44.75	0.100708	0.0335693	-0.0305176	-0.100708	-0.17395	-0.265503	-0.366211	-0.506592	-0.72937	-1.12915		44.75	0.0854492	0.0488281	0.012207	-0.0274658	-0.0610352	-0.109863	-0.167847	-0.262451	-0.418091	-0.708008
	45	0.100708	0.0274658	-0.0579834	-0.164795	-0.314331	-0.540161	-0.939941	-1.66931	-3.0426	-5.40161		45	0.0976562	0.0335693	-0.0305176	-0.0976562	-0.177002	-0.265503	-0.369263	-0.512695	-0.732422	-1.1322		45	0.0823975	0.0457764	0.012207	-0.0244141	-0.0610352	-0.112915	-0.17395	-0.265503	-0.415039	-0.717163
	45.25	0.106812	0.0213623	-0.0579834	-0.164795	-0.311279	-0.537109	-0.939941	-1.68152	-3.07007	-5.45044		45.25	0.0976562	0.0366211	-0.0335693	-0.0976562	-0.17395	-0.262451	-0.369263	-0.515747	-0.738525	-1.1322		45.25	0.0823975	0.0457764	0.012207	-0.0274658	-0.0610352	-0.112915	-0.170898	-0.265503	-0.411987	-0.720215
	45.5	0.109863	0.0183105	-0.0610352	-0.164795	-0.311279	-0.543213	-0.939941	-1.69067	-3.09753	-5.49316		45.5	0.0976562	0.0366211	-0.0305176	-0.0976562	-0.177002	-0.262451	-0.369263	-0.518799	-0.741577	-1.13831		45.5	0.0854492	0.0518799	0.012207	-0.0213623	-0.0640869	-0.112915	-0.17395	-0.268555	-0.418091	-0.726318
	45.75	0.106812	0.0244141	-0.0610352	-0.161743	-0.311279	-0.543213	-0.942993	-1.70288	-3.12195	-5.53284		45.75	0.100708	0.0335693	-0.0305176	-0.0946045	-0.17395	-0.259399	-0.369263	-0.515747	-0.744629	-1.14136		45.75	0.0854492	0.0518799	0.00915527	-0.0244141	-0.0671387	-0.112915	-0.17395	-0.265503	-0.421143	-0.72937
	46	0.106812	0.0274658	-0.0640869	-0.164795	-0.311279	-0.543213	-0.949097	-1.71814	-3.14941	-5.57861		46	0.0976562	0.0335693	-0.0274658	-0.0976562	-0.17395	-0.262451	-0.369263	-0.515747	-0.744629	-1.14441		46	0.0854492	0.0488281	0.012207	-0.0274658	-0.0671387	-0.112915	-0.17395	-0.265503	-0.421143	-0.732422
	46.25	0.106812	0.0274658	-0.0610352	-0.161743	-0.314331	-0.546265	-0.952148	-1.72729	-3.17078	-5.61523		46.25	0.0976562	0.0335693	-0.0244141	-0.0976562	-0.170898	-0.265503	-0.369263	-0.515747	-0.744629	-1.14746		46.25	0.088501	0.0549316	0.00915527	-0.0213623	-0.0640869	-0.109863	-0.170898	-0.262451	-0.421143	-0.732422
	46.5	0.10376	0.0305176	-0.0579834	-0.161743	-0.314331	-0.55542	-0.964355	-1.74561	-3.19824	-5.66406		46.5	0.100708	0.0335693	-0.0305176	-0.100708	-0.170898	-0.265503	-0.372314	-0.515747	-0.747681	-1.15356		46.5	0.0854492	0.0549316	0.00915527	-0.0244141	-0.0610352	-0.109863	-0.170898	-0.262451	-0.424194	-0.741577
	46.75	0.10376	0.0274658	-0.0518799	-0.164795	-0.314331	-0.546265	-0.967407	-1.75781	-3.22876	-5.70984		46.75	0.100708	0.0335693	-0.0274658	-0.0976562	-0.17395	-0.265503	-0.372314	-0.515747	-0.750732	-1.15967		46.75	0.0823975	0.0518799	0.00915527	-0.0274658	-0.0610352	-0.109863	-0.17395	-0.262451	-0.427246	-0.747681
	47	0.10376	0.0244141	-0.0518799	-0.170898	-0.317383	-0.55542	-0.970459	-1.77002	-3.25012	-5.75256		47	0.0976562	0.0335693	-0.0305176	-0.100708	-0.17395	-0.265503	-0.372314	-0.515747	-0.759888	-1.17188		47	0.0854492	0.0457764	0.012207	-0.0244141	-0.0610352	-0.112915	-0.17395	-0.268555	-0.430298	-0.750732
	47.25	0.100708	0.0274658	-0.0549316	-0.167847	-0.317383	-0.558472	-0.976562	-1.78528	-3.27454	-5.79834		47.25	0.0976562	0.0396729	-0.0335693	-0.100708	-0.17395	-0.265503	-0.375366	-0.521851	-0.759888	-1.17493		47.25	0.0823975	0.0488281	0.012207	-0.0244141	-0.0610352	-0.119019	-0.17395	-0.268555	-0.436401	-0.759888
	47.5	0.10376	0.0305176	-0.0549316	-0.167847	-0.317383	-0.55542	-0.982666	-1.79443	-3.302	-5.84106		47.5	0.0976562	0.0366211	-0.0305176	-0.100708	-0.17395	-0.265503	-0.375366	-0.521851	-0.762939	-1.18103		47.5	0.0823975	0.0457764	0.0152588	-0.0244141	-0.0671387	-0.115967	-0.17395	-0.268555	-0.439453	-0.759888
	47.75	0.106812	0.0274658	-0.0610352	-0.164795	-0.320435	-0.558472	-0.985718	-1.80359	-3.32642	-5.88379		47.75	0.0976562	0.0335693	-0.0274658	-0.100708	-0.177002	-0.268555	-0.372314	-0.524902	-0.762939	-1.18408		47.75	0.0823975	0.0457764	0.0152588	-0.0213623	-0.0671387	-0.112915	-0.170898	-0.271606	-0.436401	-0.762939
	48	0.10376	0.0274658	-0.0579834	-0.161743	-0.320435	-0.561523	-0.991821	-1.81274	-3.35388	-5.92651		48	0.100708	0.0335693	-0.0305176	-0.0976562	-0.177002	-0.268555	-0.375366	-0.524902	-0.762939	-1.19324		48	0.0854492	0.0457764	0.0152588	-0.0244141	-0.0671387	-0.109863	-0.17395	-0.271606	-0.439453	-0.765991
	48.25	0.10376	0.0274658	-0.0579834	-0.164795	-0.317383	-0.567627	-0.997925	-1.828	-3.3783	-5.96924		48.25	0.106812	0.0335693	-0.0274658	-0.0976562	-0.17395	-0.268555	-0.375366	-0.521851	-0.769043	-1.19324		48.25	0.0854492	0.0457764	0.012207	-0.0274658	-0.0701904	-0.109863	-0.17395	-0.271606	-0.439453	-0.772095
	48.5	0.106812	0.0274658	-0.0610352	-0.164795	-0.320435	-0.567627	-1.00098	-1.84021	-3.39966	-6.01196		48.5	0.100708	0.0305176	-0.0274658	-0.0976562	-0.17395	-0.268555	-0.375366	-0.531006	-0.775146	-1.19629		48.5	0.0823975	0.0457764	0.00915527	-0.0305176	-0.0671387	-0.109863	-0.17395	-0.274658	-0.439453	-0.778198
	48.75	0.106812	0.0274658	-0.0610352	-0.167847	-0.320435	-0.570679	-1.00403	-1.85242	-3.42712	-6.05164		48.75	0.100708	0.0335693	-0.0244141	-0.0976562	-0.17395	-0.268555	-0.375366	-0.534058	-0.775146	-1.20239		48.75	0.0854492	0.0488281	0.012207	-0.0274658	-0.0671387	-0.109863	-0.177002	-0.274658	-0.442505	-0.78125
	49	0.100708	0.0305176	-0.0579834	-0.167847	-0.320435	-0.570679	-1.01013	-1.87073	-3.45154	-6.09741		49	0.0976562	0.0335693	-0.0274658	-0.0946045	-0.17395	-0.268555	-0.378418	-0.537109	-0.778198	-1.20544		49	0.0854492	0.0488281	0.00915527	-0.0244141	-0.0640869	-0.112915	-0.180054	-0.274658	-0.445557	-0.784302
	49.25	0.10376	0.0305176	-0.0549316	-0.167847	-0.320435	-0.567627	-1.01318	-1.88293	-3.479	-6.13708		49.25	0.0976562	0.0335693	-0.0274658	-0.0976562	-0.17395	-0.265503	-0.378418	-0.537109	-0.778198	-1.2085		49.25	0.0854492	0.0488281	0.00610352	-0.0244141	-0.0640869	-0.115967	-0.177002	-0.27771	-0.45166	-0.793457
	49.5	0.106812	0.0305176	-0.0610352	-0.170898	-0.320435	-0.567627	-1.01929	-1.89209	-3.50342	-6.17676		49.5	0.0976562	0.0335693	-0.0274658	-0.0976562	-0.180054	-0.268555	-0.375366	-0.534058	-0.78125	-1.21765		49.5	0.0854492	0.0488281	0.012207	-0.0183105	-0.0610352	-0.109863	-0.177002	-0.283813	-0.454712	-0.799561
	49.75	0.106812	0.0305176	-0.0549316	-0.167847	-0.317383	-0.567627	-1.02844	-1.9043	-3.53088	-6.21643		49.75	0.10376	0.0366211	-0.0274658	-0.0976562	-0.17395	-0.268555	-0.378418	-0.531006	-0.78125	-1.22375		49.75	0.0854492	0.0518799	0.012207	-0.0213623	-0.0640869	-0.109863	-0.170898	-0.27771	-0.45166	-0.805664
	50	0.10376	0.0274658	-0.0579834	-0.167847	-0.320435	-0.57373	-1.03149	-1.9165	-3.55225	-6.25916		50	0.100708	0.0366211	-0.0274658	-0.100708	-0.17395	-0.268555	-0.38147	-0.527954	-0.787354	-1.23291		50	0.0823975	0.0488281	0.012207	-0.0244141	-0.0671387	-0.109863	-0.17395	-0.271606	-0.454712	-0.811768
	50.25	0.109863	0.0274658	-0.0549316	-0.167847	-0.323486	-0.579834	-1.03455	-1.92566	-3.57666	-6.30188		50.25	0.0976562	0.0335693	-0.0244141	-0.0976562	-0.17395	-0.271606	-0.38147	-0.531006	-0.790405	-1.23901		50.25	0.0793457	0.0488281	0.012207	-0.0244141	-0.0671387	-0.112915	-0.170898	-0.271606	-0.454712	-0.811768
	50.5	0.10376	0.0274658	-0.0518799	-0.170898	-0.320435	-0.579834	-1.04065	-1.94092	-3.60107	-6.3446		50.5	0.0976562	0.0366211	-0.0274658	-0.0976562	-0.17395	-0.271606	-0.38147	-0.537109	-0.790405	-1.24512		50.5	0.0762939	0.0488281	0.00915527	-0.0244141	-0.0640869	-0.115967	-0.177002	-0.27771	-0.454712	-0.817871
	50.75	0.100708	0.0274658	-0.0518799	-0.167847	-0.326538	-0.582886	-1.04675	-1.95618	-3.62549	-6.38733		50.75	0.0976562	0.0366211	-0.0366211	-0.0976562	-0.17395	-0.271606	-0.38147	-0.540161	-0.790405	-1.24817		50.75	0.0793457	0.0488281	0.00915527	-0.0305176	-0.0640869	-0.119019	-0.177002	-0.27771	-0.460815	-0.823975
	51	0.106812	0.0244141	-0.0579834	-0.164795	-0.323486	-0.582886	-1.0498	-1.96533	-3.6499	-6.427		51	0.0915527	0.0366211	-0.0335693	-0.0976562	-0.180054	-0.271606	-0.384521	-0.540161	-0.793457	-1.25122		51	0.0823975	0.0457764	0.012207	-0.0305176	-0.0701904	-0.115967	-0.189209	-0.283813	-0.463867	-0.830078
	51.25	0.10376	0.0305176	-0.0640869	-0.167847	-0.323486	-0.582886	-1.05591	-1.97449	-3.67737	-6.46362		51.25	0.0946045	0.0366211	-0.0305176	-0.0946045	-0.186157	-0.268555	-0.384521	-0.546265	-0.796509	-1.25427		51.25	0.0915527	0.0457764	0.00915527	-0.0244141	-0.0671387	-0.109863	-0.189209	-0.286865	-0.466919	-0.83313
	51.5	0.100708	0.0305176	-0.0610352	-0.164795	-0.320435	-0.585938	-1.06201	-1.98669	-3.70178	-6.5033		51.5	0.100708	0.0335693	-0.0305176	-0.0976562	-0.177002	-0.265503	-0.387573	-0.546265	-0.802612	-1.25732		51.5	0.0946045	0.0488281	0.00915527	-0.0244141	-0.0701904	-0.109863	-0.186157	-0.292969	-0.469971	-0.836182
	51.75	0.10376	0.0274658	-0.0579834	-0.167847	-0.323486	-0.588989	-1.06506	-1.99585	-3.72314	-6.54297		51.75	0.100708	0.0305176	-0.0305176	-0.10376	-0.177002	-0.265503	-0.384521	-0.546265	-0.802612	-1.26343		51.75	0.0854492	0.0488281	0.0152588	-0.0274658	-0.0701904	-0.115967	-0.180054	-0.283813	-0.469971	-0.839233
	52	0.109863	0.0305176	-0.0610352	-0.170898	-0.323486	-0.588989	-1.07422	-2.01416	-3.74756	-6.57959		52	0.0976562	0.0335693	-0.0274658	-0.100708	-0.17395	-0.268555	-0.38147	-0.552368	-0.808716	-1.27258		52	0.0823975	0.0518799	0.0183105	-0.0213623	-0.0671387	-0.115967	-0.186157	-0.283813	-0.473022	-0.839233
	52.25	0.106812	0.0305176	-0.0549316	-0.170898	-0.323486	-0.585938	-1.07727	-2.03247	-3.77502	-6.62231		52.25	0.0976562	0.0335693	-0.0244141	-0.0976562	-0.17395	-0.265503	-0.38147	-0.552368	-0.805664	-1.28174		52.25	0.0793457	0.0518799	0.0152588	-0.0274658	-0.0671387	-0.115967	-0.180054	-0.283813	-0.476074	-0.845337
	52.5	0.106812	0.0274658	-0.0610352	-0.167847	-0.32959	-0.585938	-1.08337	-2.04468	-3.79639	-6.66199		52.5	0.0976562	0.0366211	-0.0305176	-0.0946045	-0.17395	-0.265503	-0.384521	-0.546265	-0.811768	-1.28479		52.5	0.0793457	0.0488281	0.00915527	-0.0274658	-0.0640869	-0.119019	-0.186157	-0.286865	-0.476074	-0.854492
	52.75	0.106812	0.0305176	-0.0610352	-0.170898	-0.32959	-0.592041	-1.08643	-2.05688	-3.8208	-6.69556		52.75	0.0976562	0.0335693	-0.0305176	-0.0946045	-0.177002	-0.268555	-0.384521	-0.552368	-0.817871	-1.28784		52.75	0.0823975	0.0488281	0.00610352	-0.0305176	-0.0610352	-0.119019	-0.189209	-0.289917	-0.473022	-0.860596
	53	0.100708	0.0274658	-0.0549316	-0.170898	-0.326538	-0.588989	-1.09253	-2.06604	-3.85132	-6.73828		53	0.0976562	0.0335693	-0.0274658	-0.0946045	-0.177002	-0.265503	-0.390625	-0.552368	-0.817871	-1.30005		53	0.0854492	0.0457764	0	-0.0274658	-0.0610352	-0.112915	-0.177002	-0.292969	-0.482178	-0.866699
	53.25	0.10376	0.0274658	-0.0549316	-0.167847	-0.326538	-0.592041	-1.10168	-2.07825	-3.87573	-6.77795		53.25	0.0976562	0.0305176	-0.0305176	-0.0976562	-0.177002	-0.265503	-0.387573	-0.546265	-0.820923	-1.3031		53.25	0.0915527	0.0488281	0.00305176	-0.0274658	-0.0671387	-0.115967	-0.180054	-0.292969	-0.485229	-0.866699
	53.5	0.106812	0.0274658	-0.0610352	-0.167847	-0.326538	-0.595093	-1.10474	-2.0874	-3.89709	-6.81152		53.5	0.0946045	0.0305176	-0.0274658	-0.0976562	-0.170898	-0.271606	-0.390625	-0.55542	-0.823975	-1.3092		53.5	0.0915527	0.0457764	0.00915527	-0.0244141	-0.0671387	-0.119019	-0.186157	-0.292969	-0.488281	-0.875854
	53.75	0.106812	0.0305176	-0.0549316	-0.167847	-0.323486	-0.601196	-1.11084	-2.09961	-3.91846	-6.8573		53.75	0.0946045	0.0366211	-0.0305176	-0.0976562	-0.17395	-0.271606	-0.387573	-0.55542	-0.823975	-1.31836		53.75	0.088501	0.0457764	0.0152588	-0.0244141	-0.0671387	-0.109863	-0.180054	-0.292969	-0.491333	-0.872803
	54	0.106812	0.0274658	-0.0579834	-0.164795	-0.32959	-0.598145	-1.12	-2.11487	-3.94287	-6.89392		54	0.0976562	0.0335693	-0.0335693	-0.0976562	-0.170898	-0.274658	-0.387573	-0.558472	-0.823975	-1.32446		54	0.0823975	0.0427246	0.0183105	-0.0305176	-0.0671387	-0.115967	-0.189209	-0.296021	-0.497437	-0.878906
	54.25	0.106812	0.0274658	-0.0579834	-0.167847	-0.332642	-0.6073	-1.12	-2.12402	-3.96423	-6.93054		54.25	0.0946045	0.0335693	-0.0305176	-0.0976562	-0.177002	-0.27771	-0.387573	-0.564575	-0.830078	-1.32751		54.25	0.0823975	0.0457764	0.0152588	-0.0274658	-0.0671387	-0.115967	-0.192261	-0.296021	-0.497437	-0.888062
	54.5	0.100708	0.0274658	-0.0579834	-0.170898	-0.335693	-0.6073	-1.12305	-2.13928	-3.98865	-6.96411		54.5	0.0976562	0.0335693	-0.0305176	-0.0915527	-0.180054	-0.274658	-0.387573	-0.567627	-0.830078	-1.33057		54.5	0.0854492	0.0457764	0.0152588	-0.0244141	-0.0671387	-0.115967	-0.192261	-0.299072	-0.494385	-0.891113
	54.75	0.10376	0.0305176	-0.0579834	-0.170898	-0.326538	-0.604248	-1.12305	-2.15149	-4.01611	-6.99768		54.75	0.0976562	0.0366211	-0.0305176	-0.0946045	-0.17395	-0.271606	-0.390625	-0.567627	-0.836182	-1.33057		54.75	0.0854492	0.0518799	0.00915527	-0.0274658	-0.0701904	-0.115967	-0.189209	-0.296021	-0.497437	-0.891113
	55	0.10376	0.0274658	-0.0610352	-0.170898	-0.332642	-0.610352	-1.12915	-2.1637	-4.03748	-7.04041		55	0.0946045	0.0335693	-0.0335693	-0.0976562	-0.177002	-0.268555	-0.387573	-0.564575	-0.839233	-1.33362		55	0.0823975	0.0488281	0.00915527	-0.0244141	-0.0732422	-0.115967	-0.180054	-0.299072	-0.500488	-0.894165
	55.25	0.106812	0.0335693	-0.0579834	-0.167847	-0.332642	-0.610352	-1.13525	-2.17285	-4.06189	-7.07703		55.25	0.0976562	0.0335693	-0.0305176	-0.100708	-0.177002	-0.268555	-0.387573	-0.564575	-0.842285	-1.34277		55.25	0.0854492	0.0488281	0.00915527	-0.0274658	-0.0701904	-0.119019	-0.189209	-0.296021	-0.50354	-0.897217
	55.5	0.106812	0.0366211	-0.0549316	-0.164795	-0.32959	-0.610352	-1.14746	-2.18811	-4.08325	-7.1106		55.5	0.0976562	0.0335693	-0.0335693	-0.100708	-0.17395	-0.268555	-0.390625	-0.564575	-0.845337	-1.35498		55.5	0.0854492	0.0518799	0.00915527	-0.0274658	-0.0701904	-0.115967	-0.189209	-0.302124	-0.506592	-0.90332
	55.75	0.10376	0.0274658	-0.0549316	-0.167847	-0.332642	-0.613403	-1.14746	-2.20032	-4.10767	-7.15332		55.75	0.0976562	0.0335693	-0.0305176	-0.10376	-0.17395	-0.268555	-0.390625	-0.567627	-0.848389	-1.35803		55.75	0.0823975	0.0488281	0.00915527	-0.0244141	-0.0671387	-0.112915	-0.189209	-0.302124	-0.506592	-0.912476
	56	0.10376	0.0274658	-0.0579834	-0.167847	-0.332642	-0.613403	-1.15051	-2.21252	-4.12903	-7.18689		56	0.0976562	0.0335693	-0.0305176	-0.100708	-0.177002	-0.274658	-0.390625	-0.564575	-0.85144	-1.36414		56	0.0823975	0.0488281	0.012207	-0.0244141	-0.0610352	-0.115967	-0.186157	-0.305176	-0.509644	-0.927734
	56.25	0.100708	0.0305176	-0.0549316	-0.17395	-0.32959	-0.610352	-1.15662	-2.22778	-4.15344	-7.22656		56.25	0.0976562	0.0335693	-0.0274658	-0.0976562	-0.17395	-0.274658	-0.393677	-0.570679	-0.854492	-1.36719		56.25	0.088501	0.0457764	0.012207	-0.0244141	-0.0640869	-0.119019	-0.186157	-0.308228	-0.512695	-0.927734
	56.5	0.10376	0.0244141	-0.0610352	-0.170898	-0.332642	-0.613403	-1.16272	-2.23999	-4.17786	-7.26013		56.5	0.0976562	0.0305176	-0.0305176	-0.0976562	-0.177002	-0.274658	-0.396729	-0.57373	-0.857544	-1.37634		56.5	0.0854492	0.0457764	0.012207	-0.0244141	-0.0671387	-0.115967	-0.186157	-0.311279	-0.515747	-0.930786
	56.75	0.106812	0.0274658	-0.0610352	-0.17395	-0.332642	-0.616455	-1.16272	-2.2522	-4.20227	-7.2937		56.75	0.100708	0.0335693	-0.0274658	-0.0976562	-0.17395	-0.271606	-0.396729	-0.57373	-0.860596	-1.37939		56.75	0.0854492	0.0457764	0.012207	-0.0274658	-0.0671387	-0.115967	-0.189209	-0.308228	-0.515747	-0.933838
	57	0.10376	0.0305176	-0.0549316	-0.167847	-0.335693	-0.616455	-1.17188	-2.2583	-4.22974	-7.32727		57	0.0976562	0.0366211	-0.0305176	-0.0976562	-0.177002	-0.274658	-0.393677	-0.576782	-0.857544	-1.3855		57	0.0854492	0.0518799	0.012207	-0.0274658	-0.0671387	-0.119019	-0.192261	-0.308228	-0.521851	-0.933838
	57.25	0.10376	0.0274658	-0.0579834	-0.164795	-0.332642	-0.622559	-1.17493	-2.27356	-4.2511	-7.36084		57.25	0.0946045	0.0335693	-0.0305176	-0.0946045	-0.170898	-0.268555	-0.396729	-0.576782	-0.857544	-1.3916		57.25	0.088501	0.0488281	0.0152588	-0.0244141	-0.0671387	-0.115967	-0.192261	-0.302124	-0.521851	-0.93689
	57.5	0.106812	0.0335693	-0.0549316	-0.164795	-0.338745	-0.622559	-1.18103	-2.28882	-4.27551	-7.39441		57.5	0.0976562	0.0335693	-0.0335693	-0.0946045	-0.167847	-0.271606	-0.393677	-0.579834	-0.860596	-1.39465		57.5	0.0823975	0.0518799	0.012207	-0.0244141	-0.0671387	-0.115967	-0.192261	-0.308228	-0.527954	-0.942993
	57.75	0.106812	0.0305176	-0.0579834	-0.164795	-0.335693	-0.628662	-1.18408	-2.29797	-4.29382	-7.43408		57.75	0.0946045	0.0366211	-0.0335693	-0.0946045	-0.170898	-0.268555	-0.393677	-0.579834	-0.866699	-1.40381		57.75	0.0823975	0.0518799	0.0152588	-0.0274658	-0.0671387	-0.115967	-0.192261	-0.311279	-0.524902	-0.952148
	58	0.106812	0.0274658	-0.0579834	-0.167847	-0.341797	-0.628662	-1.19324	-2.31323	-4.31824	-7.4707		58	0.0976562	0.0366211	-0.0335693	-0.0946045	-0.17395	-0.268555	-0.396729	-0.582886	-0.869751	-1.40686		58	0.0793457	0.0518799	0.00915527	-0.0274658	-0.0671387	-0.119019	-0.198364	-0.311279	-0.524902	-0.9552
	58.25	0.109863	0.0274658	-0.0610352	-0.164795	-0.335693	-0.631714	-1.19934	-2.31934	-4.34265	-7.50427		58.25	0.0976562	0.0335693	-0.0305176	-0.0976562	-0.177002	-0.271606	-0.393677	-0.582886	-0.875854	-1.40991		58.25	0.0823975	0.0488281	0.00305176	-0.0274658	-0.0671387	-0.119019	-0.195312	-0.311279	-0.531006	-0.961304
	58.5	0.109863	0.0274658	-0.0610352	-0.167847	-0.335693	-0.631714	-1.20239	-2.33154	-4.36096	-7.53479		58.5	0.0946045	0.0335693	-0.0274658	-0.100708	-0.180054	-0.274658	-0.39978	-0.585938	-0.881958	-1.41602		58.5	0.0854492	0.0488281	0.00610352	-0.0244141	-0.0671387	-0.119019	-0.195312	-0.311279	-0.534058	-0.964355
	58.75	0.106812	0.0274658	-0.0549316	-0.170898	-0.332642	-0.628662	-1.21155	-2.34375	-4.38538	-7.57446		58.75	0.0946045	0.0305176	-0.0244141	-0.10376	-0.177002	-0.27771	-0.39978	-0.585938	-0.88501	-1.41907		58.75	0.088501	0.0518799	0.00915527	-0.0213623	-0.0640869	-0.119019	-0.195312	-0.311279	-0.534058	-0.967407
	59	0.106812	0.0274658	-0.0579834	-0.170898	-0.335693	-0.634766	-1.21765	-2.35901	-4.40674	-7.60498		59	0.0976562	0.0305176	-0.0274658	-0.106812	-0.177002	-0.27771	-0.396729	-0.582886	-0.88501	-1.42822		59	0.0915527	0.0518799	0.0152588	-0.0213623	-0.0640869	-0.115967	-0.192261	-0.314331	-0.537109	-0.973511
	59.25	0.10376	0.0274658	-0.0549316	-0.170898	-0.335693	-0.640869	-1.2207	-2.36816	-4.42505	-7.6355		59.25	0.0946045	0.0335693	-0.0305176	-0.10376	-0.177002	-0.283813	-0.396729	-0.585938	-0.888062	-1.43433		59.25	0.0854492	0.0457764	0.0183105	-0.0274658	-0.0671387	-0.115967	-0.192261	-0.314331	-0.540161	-0.979614
	59.5	0.10376	0.0274658	-0.0549316	-0.170898	-0.338745	-0.637817	-1.22375	-2.38342	-4.44946	-7.67212		59.5	0.0976562	0.0305176	-0.0274658	-0.10376	-0.177002	-0.280762	-0.39978	-0.592041	-0.888062	-1.44043		59.5	0.088501	0.0457764	0.0183105	-0.0244141	-0.0671387	-0.115967	-0.195312	-0.317383	-0.543213	-0.985718
	59.75	0.10376	0.0305176	-0.0579834	-0.164795	-0.338745	-0.640869	-1.22986	-2.39868	-4.47388	-7.70569		59.75	0.100708	0.0366211	-0.0366211	-0.100708	-0.17395	-0.274658	-0.39978	-0.592041	-0.891113	-1.44348		59.75	0.0854492	0.0457764	0.012207	-0.0274658	-0.0640869	-0.115967	-0.195312	-0.320435	-0.543213	-0.985718
	60	0.109863	0.0305176	-0.0610352	-0.164795	-0.338745	-0.640869	-1.23291	-2.41089	-4.49829	-7.73926		60	0.0976562	0.0366211	-0.0396729	-0.100708	-0.177002	-0.274658	-0.396729	-0.595093	-0.900269	-1.44958		60	0.0823975	0.0427246	0.00915527	-0.0305176	-0.0701904	-0.115967	-0.195312	-0.323486	-0.55542	-0.991821
	60.25	0.109863	0.0274658	-0.0610352	-0.167847	-0.338745	-0.640869	-1.23596	-2.41699	-4.52271	-7.77283		60.25	0.100708	0.0366211	-0.0366211	-0.0976562	-0.180054	-0.274658	-0.39978	-0.598145	-0.900269	-1.45264		60.25	0.0854492	0.0457764	0.00915527	-0.0213623	-0.0701904	-0.115967	-0.195312	-0.317383	-0.552368	-0.997925
	60.5	0.106812	0.0274658	-0.0610352	-0.167847	-0.338745	-0.640869	-1.24512	-2.43225	-4.54102	-7.8064		60.5	0.0946045	0.0335693	-0.0366211	-0.100708	-0.177002	-0.271606	-0.402832	-0.598145	-0.900269	-1.46179		60.5	0.0915527	0.0488281	0.012207	-0.0183105	-0.0671387	-0.112915	-0.192261	-0.320435	-0.552368	-0.997925
	60.75	0.115967	0.0274658	-0.0640869	-0.170898	-0.338745	-0.650024	-1.24817	-2.44446	-4.55933	-7.83081		60.75	0.100708	0.0305176	-0.0305176	-0.0976562	-0.17395	-0.271606	-0.402832	-0.595093	-0.906372	-1.46484		60.75	0.0946045	0.0518799	0.012207	-0.0213623	-0.0640869	-0.115967	-0.192261	-0.317383	-0.552368	-1.00403
	61	0.112915	0.0274658	-0.0610352	-0.170898	-0.341797	-0.646973	-1.25732	-2.45361	-4.58069	-7.86743		61	0.0976562	0.0335693	-0.0274658	-0.100708	-0.17395	-0.274658	-0.39978	-0.595093	-0.909424	-1.4679		61	0.0854492	0.0518799	0.0152588	-0.0213623	-0.0671387	-0.115967	-0.195312	-0.320435	-0.558472	-1.00708
	61.25	0.109863	0.0213623	-0.0549316	-0.170898	-0.341797	-0.650024	-1.26343	-2.46582	-4.60205	-7.901		61.25	0.0946045	0.0305176	-0.0274658	-0.0976562	-0.17395	-0.271606	-0.408936	-0.595093	-0.909424	-1.474		61.25	0.0823975	0.0549316	0.0152588	-0.0213623	-0.0640869	-0.119019	-0.195312	-0.320435	-0.558472	-1.01318
	61.5	0.10376	0.0274658	-0.0549316	-0.167847	-0.341797	-0.650024	-1.26953	-2.48108	-4.62341	-7.93152		61.5	0.0976562	0.0305176	-0.0274658	-0.100708	-0.17395	-0.274658	-0.405884	-0.598145	-0.912476	-1.48315		61.5	0.0823975	0.0549316	0.012207	-0.0274658	-0.0671387	-0.115967	-0.198364	-0.323486	-0.558472	-1.01624
	61.75	0.100708	0.0305176	-0.0518799	-0.167847	-0.341797	-0.653076	-1.27258	-2.49329	-4.64783	-7.96814		61.75	0.0946045	0.0335693	-0.0274658	-0.100708	-0.177002	-0.27771	-0.408936	-0.604248	-0.909424	-1.48315		61.75	0.0793457	0.0488281	0.00915527	-0.0305176	-0.0671387	-0.119019	-0.198364	-0.326538	-0.564575	-1.02234
	62	0.100708	0.0305176	-0.0518799	-0.167847	-0.344849	-0.653076	-1.27563	-2.50549	-4.67224	-7.99561		62	0.0946045	0.0335693	-0.0305176	-0.100708	-0.177002	-0.27771	-0.408936	-0.6073	-0.918579	-1.49231		62	0.0823975	0.0457764	0.00915527	-0.0244141	-0.0640869	-0.119019	-0.201416	-0.326538	-0.564575	-1.02844
	62.25	0.106812	0.0305176	-0.0610352	-0.167847	-0.341797	-0.656128	-1.28479	-2.5177	-4.69055	-8.02002		62.25	0.0976562	0.0335693	-0.0335693	-0.100708	-0.186157	-0.27771	-0.405884	-0.6073	-0.921631	-1.49536		62.25	0.0854492	0.0457764	0.012207	-0.0274658	-0.0640869	-0.119019	-0.198364	-0.32959	-0.567627	-1.03455
	62.5	0.106812	0.0305176	-0.0610352	-0.167847	-0.341797	-0.662231	-1.28784	-2.52686	-4.71191	-8.05359		62.5	0.0976562	0.0366211	-0.0274658	-0.10376	-0.186157	-0.283813	-0.402832	-0.6073	-0.921631	-1.50146		62.5	0.0823975	0.0457764	0.012207	-0.0274658	-0.0671387	-0.12207	-0.195312	-0.326538	-0.579834	-1.04065
	62.75	0.106812	0.0274658	-0.0579834	-0.167847	-0.341797	-0.662231	-1.297	-2.53601	-4.73022	-8.08716		62.75	0.0976562	0.0335693	-0.0305176	-0.0976562	-0.177002	-0.280762	-0.405884	-0.6073	-0.927734	-1.51062		62.75	0.0823975	0.0518799	0.012207	-0.0244141	-0.0671387	-0.12207	-0.195312	-0.326538	-0.582886	-1.04675
	63	0.106812	0.0244141	-0.0579834	-0.167847	-0.344849	-0.665283	-1.30005	-2.55127	-4.75159	-8.12073		63	0.100708	0.0335693	-0.0274658	-0.0976562	-0.177002	-0.280762	-0.408936	-0.6073	-0.927734	-1.51672		63	0.0854492	0.0488281	0.0152588	-0.0213623	-0.0671387	-0.115967	-0.198364	-0.332642	-0.579834	-1.04675
	63.25	0.10376	0.0244141	-0.0549316	-0.167847	-0.344849	-0.665283	-1.3031	-2.55737	-4.7699	-8.15125		63.25	0.0976562	0.0305176	-0.0274658	-0.100708	-0.17395	-0.280762	-0.408936	-0.613403	-0.930786	-1.51672		63.25	0.088501	0.0549316	0.0152588	-0.0244141	-0.0671387	-0.112915	-0.204468	-0.326538	-0.57373	-1.04675
	63.5	0.10376	0.0213623	-0.0549316	-0.167847	-0.344849	-0.665283	-1.30615	-2.57263	-4.79126	-8.18176		63.5	0.0946045	0.0335693	-0.0274658	-0.100708	-0.17395	-0.274658	-0.411987	-0.610352	-0.939941	-1.52588		63.5	0.0854492	0.0488281	0.012207	-0.0244141	-0.0671387	-0.115967	-0.204468	-0.32959	-0.57373	-1.05286
	63.75	0.106812	0.0274658	-0.0579834	-0.167847	-0.344849	-0.668335	-1.31531	-2.58484	-4.81567	-8.20923		63.75	0.0946045	0.0305176	-0.0305176	-0.10376	-0.170898	-0.271606	-0.415039	-0.616455	-0.939941	-1.53198		63.75	0.088501	0.0457764	0.00610352	-0.0244141	-0.0640869	-0.115967	-0.204468	-0.32959	-0.57373	-1.05896
	64	0.106812	0.0305176	-0.0640869	-0.170898	-0.341797	-0.665283	-1.32141	-2.59705	-4.83093	-8.2428		64	0.0946045	0.0305176	-0.0335693	-0.10376	-0.177002	-0.274658	-0.415039	-0.613403	-0.946045	-1.53503		64	0.088501	0.0457764	0.00915527	-0.0183105	-0.0671387	-0.115967	-0.201416	-0.332642	-0.579834	-1.06201
	64.25	0.106812	0.0305176	-0.0549316	-0.167847	-0.341797	-0.668335	-1.32141	-2.60315	-4.85229	-8.27637		64.25	0.0946045	0.0366211	-0.0305176	-0.100708	-0.177002	-0.27771	-0.415039	-0.613403	-0.946045	-1.54114		64.25	0.0823975	0.0457764	0.012207	-0.0183105	-0.0701904	-0.12207	-0.198364	-0.335693	-0.588989	-1.06812
	64.5	0.106812	0.0274658	-0.0579834	-0.167847	-0.3479	-0.674438	-1.32751	-2.6123	-4.87366	-8.30383		64.5	0.0946045	0.0335693	-0.0335693	-0.0976562	-0.177002	-0.283813	-0.415039	-0.619507	-0.949097	-1.55029		64.5	0.0823975	0.0488281	0.012207	-0.0213623	-0.0671387	-0.125122	-0.198364	-0.332642	-0.592041	-1.07117
	64.75	0.109863	0.0274658	-0.0549316	-0.167847	-0.344849	-0.67749	-1.33667	-2.62756	-4.89502	-8.33435		64.75	0.0976562	0.0335693	-0.0305176	-0.0976562	-0.180054	-0.283813	-0.415039	-0.619507	-0.949097	-1.55945		64.75	0.0854492	0.0518799	0.012207	-0.0274658	-0.0640869	-0.12207	-0.198364	-0.335693	-0.592041	-1.07422
	65	0.106812	0.0274658	-0.0518799	-0.170898	-0.344849	-0.67749	-1.33972	-2.63977	-4.91028	-8.36182		65	0.0976562	0.0366211	-0.0335693	-0.0976562	-0.186157	-0.283813	-0.415039	-0.619507	-0.9552	-1.5625		65	0.0793457	0.0457764	0.00915527	-0.0274658	-0.0610352	-0.119019	-0.198364	-0.338745	-0.595093	-1.07727
	65.25	0.10376	0.0213623	-0.0579834	-0.170898	-0.3479	-0.680542	-1.34888	-2.65198	-4.93774	-8.38928		65.25	0.0976562	0.0305176	-0.0305176	-0.0946045	-0.177002	-0.280762	-0.418091	-0.622559	-0.9552	-1.56555		65.25	0.0793457	0.0457764	0.00915527	-0.0274658	-0.0640869	-0.12207	-0.201416	-0.338745	-0.595093	-1.08337
	65.5	0.106812	0.0213623	-0.0579834	-0.170898	-0.344849	-0.680542	-1.34888	-2.66724	-4.95911	-8.41675		65.5	0.100708	0.0305176	-0.0274658	-0.100708	-0.17395	-0.27771	-0.415039	-0.62561	-0.958252	-1.57166		65.5	0.0823975	0.0488281	0.00915527	-0.0274658	-0.0671387	-0.12207	-0.204468	-0.344849	-0.592041	-1.08643
	65.75	0.10376	0.0305176	-0.0610352	-0.170898	-0.341797	-0.680542	-1.35498	-2.67334	-4.97742	-8.44421		65.75	0.100708	0.0335693	-0.0274658	-0.0976562	-0.17395	-0.283813	-0.418091	-0.62561	-0.964355	-1.57471		65.75	0.0854492	0.0488281	0.00915527	-0.0305176	-0.0701904	-0.119019	-0.201416	-0.344849	-0.598145	-1.08948
	66	0.100708	0.0305176	-0.0610352	-0.164795	-0.344849	-0.683594	-1.35803	-2.6825	-4.99573	-8.47168		66	0.0976562	0.0305176	-0.0274658	-0.0976562	-0.17395	-0.27771	-0.415039	-0.622559	-0.964355	-1.58081		66	0.0854492	0.0457764	0.00915527	-0.0244141	-0.0671387	-0.12207	-0.204468	-0.338745	-0.598145	-1.09558
	66.25	0.106812	0.0366211	-0.0610352	-0.164795	-0.350952	-0.686646	-1.36108	-2.69775	-5.01709	-8.49609		66.25	0.0946045	0.0305176	-0.0274658	-0.0976562	-0.17395	-0.27771	-0.415039	-0.622559	-0.967407	-1.58691		66.25	0.0854492	0.0488281	0.012207	-0.0213623	-0.0640869	-0.115967	-0.20752	-0.338745	-0.601196	-1.10474
	66.5	0.106812	0.0335693	-0.0549316	-0.167847	-0.3479	-0.686646	-1.36719	-2.70691	-5.0354	-8.52966		66.5	0.0976562	0.0366211	-0.0274658	-0.100708	-0.17395	-0.274658	-0.415039	-0.628662	-0.967407	-1.58691		66.5	0.0915527	0.0488281	0.012207	-0.0213623	-0.0640869	-0.112915	-0.20752	-0.338745	-0.601196	-1.10474
	66.75	0.109863	0.0305176	-0.0518799	-0.170898	-0.3479	-0.686646	-1.37329	-2.71912	-5.05371	-8.56323		66.75	0.0976562	0.0366211	-0.0305176	-0.0976562	-0.17395	-0.27771	-0.415039	-0.628662	-0.976562	-1.59607		66.75	0.0854492	0.0518799	0.012207	-0.0213623	-0.0671387	-0.115967	-0.204468	-0.338745	-0.604248	-1.10779
	67	0.106812	0.0305176	-0.0549316	-0.167847	-0.354004	-0.689697	-1.37939	-2.73132	-5.07507	-8.58765		67	0.0976562	0.0366211	-0.0305176	-0.0976562	-0.180054	-0.271606	-0.421143	-0.628662	-0.979614	-1.59912		67	0.0823975	0.0488281	0.012207	-0.0213623	-0.0671387	-0.119019	-0.20752	-0.341797	-0.6073	-1.11389
	67.25	0.10376	0.0274658	-0.0549316	-0.170898	-0.350952	-0.689697	-1.38245	-2.74048	-5.09338	-8.61816		67.25	0.0976562	0.0366211	-0.0305176	-0.0976562	-0.180054	-0.283813	-0.421143	-0.631714	-0.979614	-1.60217		67.25	0.0793457	0.0488281	0.012207	-0.0244141	-0.0671387	-0.12207	-0.204468	-0.344849	-0.610352	-1.11084
	67.5	0.100708	0.0244141	-0.0549316	-0.170898	-0.3479	-0.689697	-1.38855	-2.75269	-5.11169	-8.64868		67.5	0.10376	0.0396729	-0.0274658	-0.0976562	-0.189209	-0.286865	-0.424194	-0.631714	-0.982666	-1.61133		67.5	0.0793457	0.0457764	0.012207	-0.0274658	-0.0701904	-0.12207	-0.204468	-0.3479	-0.616455	-1.11694
	67.75	0.10376	0.0244141	-0.0549316	-0.167847	-0.350952	-0.695801	-1.39465	-2.76184	-5.13306	-8.6731		67.75	0.100708	0.0396729	-0.0305176	-0.100708	-0.186157	-0.286865	-0.427246	-0.634766	-0.98877	-1.61743		67.75	0.0823975	0.0488281	0.012207	-0.0274658	-0.0640869	-0.12207	-0.204468	-0.344849	-0.616455	-1.12305
	68	0.106812	0.0305176	-0.0549316	-0.167847	-0.350952	-0.695801	-1.39771	-2.78015	-5.15442	-8.70056		68	0.10376	0.0335693	-0.0335693	-0.100708	-0.180054	-0.286865	-0.430298	-0.634766	-0.982666	-1.62354		68	0.088501	0.0488281	0.012207	-0.0274658	-0.0671387	-0.12207	-0.201416	-0.350952	-0.619507	-1.12915
	68.25	0.106812	0.0305176	-0.0579834	-0.170898	-0.350952	-0.701904	-1.40381	-2.78625	-5.16663	-8.72803		68.25	0.100708	0.0335693	-0.0305176	-0.100708	-0.177002	-0.286865	-0.424194	-0.637817	-0.985718	-1.62964		68.25	0.0854492	0.0457764	0.012207	-0.0244141	-0.0640869	-0.119019	-0.198364	-0.350952	-0.622559	-1.13525
	68.5	0.10376	0.0305176	-0.0549316	-0.167847	-0.350952	-0.708008	-1.40381	-2.79236	-5.19104	-8.75549		68.5	0.0976562	0.0335693	-0.0305176	-0.0976562	-0.177002	-0.283813	-0.421143	-0.634766	-0.991821	-1.63269		68.5	0.0823975	0.0457764	0.00915527	-0.0305176	-0.0671387	-0.119019	-0.204468	-0.3479	-0.619507	-1.13831
	68.75	0.10376	0.0305176	-0.0610352	-0.170898	-0.350952	-0.708008	-1.40991	-2.81067	-5.2124	-8.78296		68.75	0.0976562	0.0335693	-0.0305176	-0.0976562	-0.17395	-0.283813	-0.424194	-0.643921	-0.997925	-1.63879		68.75	0.0823975	0.0488281	0.012207	-0.0244141	-0.0671387	-0.119019	-0.20752	-0.3479	-0.622559	-1.14136
	69	0.100708	0.0305176	-0.0610352	-0.170898	-0.350952	-0.708008	-1.41296	-2.81982	-5.22461	-8.81042		69	0.0976562	0.0366211	-0.0274658	-0.0946045	-0.177002	-0.280762	-0.418091	-0.643921	-1.00098	-1.64185		69	0.0854492	0.0457764	0.012207	-0.0244141	-0.0701904	-0.119019	-0.213623	-0.350952	-0.622559	-1.14441
	69.25	0.10376	0.0274658	-0.0549316	-0.167847	-0.357056	-0.704956	-1.42212	-2.82898	-5.24902	-8.83484		69.25	0.100708	0.0366211	-0.0244141	-0.0946045	-0.177002	-0.283813	-0.424194	-0.640869	-1.00403	-1.65405		69.25	0.0854492	0.0457764	0.00610352	-0.0213623	-0.0701904	-0.119019	-0.216675	-0.350952	-0.628662	-1.15051
	69.5	0.106812	0.0305176	-0.0549316	-0.170898	-0.357056	-0.704956	-1.42517	-2.84424	-5.26428	-8.8562		69.5	0.0976562	0.0335693	-0.0213623	-0.0976562	-0.177002	-0.283813	-0.424194	-0.640869	-1.01013	-1.66016		69.5	0.088501	0.0488281	0.012207	-0.0183105	-0.0671387	-0.119019	-0.213623	-0.350952	-0.628662	-1.15051
	69.75	0.106812	0.0335693	-0.0610352	-0.170898	-0.357056	-0.708008	-1.42822	-2.85645	-5.28259	-8.88367		69.75	0.10376	0.0335693	-0.0244141	-0.10376	-0.17395	-0.286865	-0.424194	-0.646973	-1.01013	-1.66321		69.75	0.0854492	0.0488281	0.012207	-0.0244141	-0.0671387	-0.12207	-0.20752	-0.354004	-0.631714	-1.15662
	70	0.106812	0.0305176	-0.0518799	-0.17395	-0.357056	-0.71106	-1.43433	-2.86255	-5.30396	-8.91113		70	0.100708	0.0335693	-0.0244141	-0.10376	-0.180054	-0.283813	-0.427246	-0.643921	-1.01013	-1.66931		70	0.0854492	0.0488281	0.00915527	-0.0274658	-0.0640869	-0.125122	-0.204468	-0.357056	-0.634766	-1.15967
	70.25	0.109863	0.0305176	-0.0549316	-0.170898	-0.357056	-0.714111	-1.44348	-2.8717	-5.31921	-8.9386		70.25	0.0976562	0.0335693	-0.0274658	-0.100708	-0.177002	-0.283813	-0.430298	-0.646973	-1.01013	-1.67236		70.25	0.0823975	0.0488281	0.012207	-0.0274658	-0.0610352	-0.125122	-0.204468	-0.354004	-0.637817	-1.16577
	70.5	0.109863	0.0305176	-0.0549316	-0.170898	-0.357056	-0.714111	-1.44958	-2.88391	-5.34058	-8.96912		70.5	0.0976562	0.0366211	-0.0305176	-0.100708	-0.186157	-0.289917	-0.430298	-0.650024	-1.01318	-1.67542		70.5	0.0793457	0.0427246	0.0152588	-0.0305176	-0.0640869	-0.125122	-0.210571	-0.354004	-0.637817	-1.17188
	70.75	0.10376	0.0274658	-0.0518799	-0.170898	-0.357056	-0.717163	-1.45264	-2.89612	-5.35889	-8.99658		70.75	0.0946045	0.0366211	-0.0305176	-0.100708	-0.186157	-0.289917	-0.430298	-0.653076	-1.01624	-1.67542		70.75	0.0823975	0.0457764	0.012207	-0.0305176	-0.0701904	-0.12207	-0.210571	-0.360107	-0.640869	-1.17493
	71	0.10376	0.0274658	-0.0579834	-0.167847	-0.360107	-0.714111	-1.45569	-2.90527	-5.3772	-9.01794		71	0.0976562	0.0335693	-0.0274658	-0.100708	-0.186157	-0.289917	-0.43335	-0.653076	-1.02234	-1.68152		71	0.0793457	0.0427246	0.012207	-0.0305176	-0.0701904	-0.12207	-0.216675	-0.360107	-0.640869	-1.17493
	71.25	0.10376	0.0305176	-0.0610352	-0.17395	-0.360107	-0.717163	-1.45874	-2.91748	-5.39551	-9.04236		71.25	0.100708	0.0335693	-0.0305176	-0.0976562	-0.177002	-0.289917	-0.43335	-0.656128	-1.02234	-1.68762		71.25	0.0854492	0.0427246	0.00915527	-0.0244141	-0.0701904	-0.12207	-0.216675	-0.360107	-0.646973	-1.18103
	71.5	0.10376	0.0305176	-0.0549316	-0.170898	-0.357056	-0.717163	-1.46484	-2.92664	-5.41382	-9.06677		71.5	0.10376	0.0335693	-0.0274658	-0.100708	-0.177002	-0.289917	-0.427246	-0.656128	-1.02539	-1.69373		71.5	0.0854492	0.0427246	0.00915527	-0.0244141	-0.0671387	-0.115967	-0.210571	-0.363159	-0.650024	-1.18103
	71.75	0.106812	0.0335693	-0.0549316	-0.170898	-0.360107	-0.720215	-1.47095	-2.93274	-5.43518	-9.08813		71.75	0.106812	0.0305176	-0.0244141	-0.0976562	-0.17395	-0.292969	-0.430298	-0.656128	-1.03149	-1.70288		71.75	0.0854492	0.0457764	0.00915527	-0.0213623	-0.0701904	-0.119019	-0.210571	-0.360107	-0.656128	-1.18408
	72	0.106812	0.0305176	-0.0549316	-0.17395	-0.357056	-0.720215	-1.474	-2.94495	-5.45349	-9.11255		72	0.109863	0.0335693	-0.0244141	-0.0946045	-0.17395	-0.289917	-0.427246	-0.656128	-1.03455	-1.71204		72	0.0854492	0.0518799	0.0152588	-0.0244141	-0.0701904	-0.12207	-0.216675	-0.360107	-0.65918	-1.19019
	72.25	0.109863	0.0274658	-0.0518799	-0.177002	-0.360107	-0.726318	-1.4801	-2.95715	-5.46875	-9.14001		72.25	0.100708	0.0366211	-0.0305176	-0.0976562	-0.177002	-0.286865	-0.427246	-0.65918	-1.03455	-1.71509		72.25	0.0854492	0.0549316	0.012207	-0.0244141	-0.0671387	-0.125122	-0.213623	-0.363159	-0.653076	-1.19629
	72.5	0.106812	0.0244141	-0.0518799	-0.170898	-0.366211	-0.72937	-1.4801	-2.97241	-5.48706	-9.16443		72.5	0.100708	0.0366211	-0.0305176	-0.0946045	-0.177002	-0.286865	-0.430298	-0.662231	-1.0376	-1.72119		72.5	0.0854492	0.0518799	0.00915527	-0.0274658	-0.0671387	-0.125122	-0.216675	-0.366211	-0.643921	-1.19629
	72.75	0.106812	0.0305176	-0.0549316	-0.177002	-0.366211	-0.72937	-1.48621	-2.98157	-5.50842	-9.18274		72.75	0.0976562	0.0335693	-0.0305176	-0.100708	-0.186157	-0.286865	-0.43335	-0.65918	-1.0437	-1.72119		72.75	0.0854492	0.0457764	0.00305176	-0.0274658	-0.0640869	-0.128174	-0.216675	-0.360107	-0.646973	-1.2085
	73	0.10376	0.0305176	-0.0549316	-0.17395	-0.366211	-0.72937	-1.49536	-2.99377	-5.52063	-9.21021		73	0.0946045	0.0335693	-0.0305176	-0.0976562	-0.177002	-0.286865	-0.43335	-0.65918	-1.04065	-1.72424		73	0.0823975	0.0488281	0.00610352	-0.0244141	-0.0671387	-0.128174	-0.213623	-0.363159	-0.653076	-1.2085
	73.25	0.106812	0.0274658	-0.0549316	-0.17395	-0.363159	-0.735474	-1.49841	-3.00293	-5.53894	-9.23767		73.25	0.0976562	0.0335693	-0.0274658	-0.100708	-0.186157	-0.289917	-0.436401	-0.65918	-1.04675	-1.73035		73.25	0.0793457	0.0457764	0.00610352	-0.0213623	-0.0671387	-0.12207	-0.210571	-0.363159	-0.662231	-1.21155
	73.5	0.106812	0.0305176	-0.0549316	-0.170898	-0.360107	-0.735474	-1.50146	-3.01208	-5.55725	-9.25903		73.5	0.0976562	0.0305176	-0.0244141	-0.100708	-0.180054	-0.289917	-0.436401	-0.665283	-1.04675	-1.73645		73.5	0.0793457	0.0457764	0.00915527	-0.0274658	-0.0701904	-0.119019	-0.210571	-0.369263	-0.665283	-1.21765
	73.75	0.106812	0.0305176	-0.0579834	-0.170898	-0.360107	-0.72937	-1.50757	-3.02124	-5.57556	-9.28345		73.75	0.100708	0.0335693	-0.0274658	-0.100708	-0.180054	-0.296021	-0.436401	-0.668335	-1.04675	-1.74255		73.75	0.0854492	0.0457764	0.012207	-0.0244141	-0.0671387	-0.12207	-0.213623	-0.372314	-0.671387	-1.22375
	74	0.106812	0.0305176	-0.0549316	-0.17395	-0.360107	-0.735474	-1.51367	-3.03345	-5.59387	-9.30786		74	0.0976562	0.0335693	-0.0305176	-0.0976562	-0.180054	-0.296021	-0.43335	-0.671387	-1.0498	-1.75171		74	0.0823975	0.0488281	0.0152588	-0.0305176	-0.0701904	-0.12207	-0.216675	-0.372314	-0.668335	-1.22375
	74.25	0.109863	0.0335693	-0.0549316	-0.170898	-0.363159	-0.735474	-1.51978	-3.0426	-5.60913	-9.32922		74.25	0.0946045	0.0305176	-0.0305176	-0.0976562	-0.186157	-0.292969	-0.436401	-0.671387	-1.05286	-1.75171		74.25	0.0823975	0.0488281	0.012207	-0.0305176	-0.0671387	-0.12207	-0.219727	-0.375366	-0.671387	-1.22986
	74.5	0.106812	0.0335693	-0.0549316	-0.17395	-0.366211	-0.738525	-1.51978	-3.05176	-5.62744	-9.35669		74.5	0.0946045	0.0305176	-0.0305176	-0.100708	-0.186157	-0.286865	-0.436401	-0.674438	-1.05286	-1.76086		74.5	0.0854492	0.0488281	0.012207	-0.0274658	-0.0671387	-0.12207	-0.222778	-0.375366	-0.674438	-1.23291
	74.75	0.106812	0.0305176	-0.0549316	-0.17395	-0.366211	-0.741577	-1.52588	-3.06396	-5.6427	-9.37805		74.75	0.0946045	0.0335693	-0.0305176	-0.100708	-0.180054	-0.283813	-0.439453	-0.67749	-1.05896	-1.76086		74.75	0.088501	0.0488281	0.00915527	-0.0213623	-0.0671387	-0.125122	-0.222778	-0.378418	-0.671387	-1.23291
	75	0.109863	0.0305176	-0.0579834	-0.170898	-0.369263	-0.741577	-1.53198	-3.07312	-5.66101	-9.40247		75	0.0976562	0.0335693	-0.0274658	-0.100708	-0.180054	-0.283813	-0.439453	-0.671387	-1.06506	-1.76392		75	0.0854492	0.0518799	0.00610352	-0.0274658	-0.0701904	-0.125122	-0.216675	-0.372314	-0.671387	-1.23596
	75.25	0.106812	0.0335693	-0.0579834	-0.17395	-0.366211	-0.741577	-1.53809	-3.08838	-5.68237	-9.42078		75.25	0.100708	0.0305176	-0.0244141	-0.100708	-0.177002	-0.283813	-0.439453	-0.668335	-1.07117	-1.77002		75.25	0.0854492	0.0518799	0.00610352	-0.0244141	-0.0732422	-0.12207	-0.216675	-0.372314	-0.680542	-1.24207
	75.5	0.10376	0.0335693	-0.0549316	-0.17395	-0.363159	-0.747681	-1.54419	-3.09448	-5.70068	-9.44824		75.5	0.0976562	0.0335693	-0.0274658	-0.100708	-0.177002	-0.289917	-0.439453	-0.674438	-1.07117	-1.77917		75.5	0.0854492	0.0549316	0.012207	-0.0244141	-0.0671387	-0.125122	-0.216675	-0.375366	-0.680542	-1.24207
	75.75	0.106812	0.0305176	-0.0518799	-0.17395	-0.366211	-0.750732	-1.55029	-3.10974	-5.71899	-9.47571		75.75	0.100708	0.0335693	-0.0305176	-0.100708	-0.177002	-0.292969	-0.442505	-0.671387	-1.07422	-1.77917		75.75	0.0854492	0.0488281	0.0152588	-0.0244141	-0.0671387	-0.12207	-0.213623	-0.375366	-0.680542	-1.24817
	76	0.109863	0.0305176	-0.0549316	-0.17395	-0.363159	-0.747681	-1.55334	-3.1189	-5.7373	-9.50012		76	0.0976562	0.0366211	-0.0305176	-0.0976562	-0.177002	-0.296021	-0.439453	-0.671387	-1.07727	-1.78833		76	0.0854492	0.0488281	0.012207	-0.0244141	-0.0671387	-0.125122	-0.213623	-0.372314	-0.680542	-1.25732
	76.25	0.106812	0.0274658	-0.0549316	-0.177002	-0.363159	-0.747681	-1.5564	-3.1311	-5.74951	-9.52148		76.25	0.0976562	0.0335693	-0.0305176	-0.100708	-0.186157	-0.292969	-0.439453	-0.67749	-1.08337	-1.79443		76.25	0.0854492	0.0488281	0.012207	-0.0274658	-0.0671387	-0.128174	-0.219727	-0.38147	-0.683594	-1.26343
	76.5	0.106812	0.0274658	-0.0610352	-0.177002	-0.366211	-0.750732	-1.5625	-3.14026	-5.77087	-9.54285		76.5	0.0976562	0.0335693	-0.0305176	-0.0976562	-0.189209	-0.296021	-0.439453	-0.680542	-1.08337	-1.79749		76.5	0.0823975	0.0457764	0.00915527	-0.0274658	-0.0701904	-0.131226	-0.219727	-0.384521	-0.686646	-1.26648
	76.75	0.10376	0.0335693	-0.0610352	-0.170898	-0.366211	-0.753784	-1.56555	-3.15247	-5.78613	-9.55811		76.75	0.0976562	0.0305176	-0.0274658	-0.0976562	-0.186157	-0.292969	-0.445557	-0.680542	-1.08337	-1.80359		76.75	0.0823975	0.0457764	0.00610352	-0.0244141	-0.0701904	-0.125122	-0.219727	-0.38147	-0.692749	-1.26648
	77	0.10376	0.0305176	-0.0579834	-0.170898	-0.366211	-0.756836	-1.5686	-3.15857	-5.80444	-9.58252		77	0.0976562	0.0305176	-0.0305176	-0.0976562	-0.186157	-0.296021	-0.439453	-0.683594	-1.08032	-1.81274		77	0.0854492	0.0488281	0.012207	-0.0244141	-0.0701904	-0.125122	-0.219727	-0.378418	-0.695801	-1.26953
	77.25	0.106812	0.0305176	-0.0549316	-0.167847	-0.369263	-0.753784	-1.57471	-3.16772	-5.8197	-9.60693		77.25	0.100708	0.0335693	-0.0335693	-0.0976562	-0.177002	-0.296021	-0.439453	-0.686646	-1.08032	-1.8158		77.25	0.0854492	0.0488281	0.012207	-0.0244141	-0.0701904	-0.115967	-0.222778	-0.384521	-0.698853	-1.27258
	77.5	0.106812	0.0335693	-0.0579834	-0.167847	-0.372314	-0.756836	-1.58081	-3.17688	-5.83801	-9.62524		77.5	0.0976562	0.0305176	-0.0274658	-0.100708	-0.177002	-0.289917	-0.439453	-0.686646	-1.08643	-1.8219		77.5	0.0854492	0.0488281	0.0152588	-0.0274658	-0.0701904	-0.119019	-0.219727	-0.384521	-0.695801	-1.27563
	77.75	0.109863	0.0366211	-0.0549316	-0.17395	-0.375366	-0.756836	-1.58081	-3.19519	-5.85327	-9.64966		77.75	0.0946045	0.0305176	-0.0274658	-0.0976562	-0.177002	-0.289917	-0.442505	-0.686646	-1.09558	-1.8219		77.75	0.0854492	0.0518799	0.00915527	-0.0274658	-0.0671387	-0.125122	-0.22583	-0.384521	-0.695801	-1.28479
	78	0.109863	0.0305176	-0.0549316	-0.17395	-0.369263	-0.762939	-1.58386	-3.20129	-5.86853	-9.67102		78	0.0915527	0.0335693	-0.0305176	-0.10376	-0.177002	-0.289917	-0.442505	-0.692749	-1.10168	-1.82495		78	0.0823975	0.0518799	0.012207	-0.0213623	-0.0671387	-0.131226	-0.22583	-0.387573	-0.692749	-1.28784
	78.25	0.109863	0.0335693	-0.0610352	-0.170898	-0.369263	-0.762939	-1.58691	-3.21045	-5.88379	-9.69238		78.25	0.0915527	0.0335693	-0.0274658	-0.100708	-0.177002	-0.289917	-0.445557	-0.695801	-1.10474	-1.828		78.25	0.0823975	0.0518799	0.00610352	-0.0213623	-0.0671387	-0.128174	-0.22583	-0.390625	-0.701904	-1.29395
	78.5	0.106812	0.0305176	-0.0610352	-0.17395	-0.366211	-0.759888	-1.59912	-3.2196	-5.9021	-9.7168		78.5	0.0946045	0.0335693	-0.0274658	-0.10376	-0.177002	-0.289917	-0.448608	-0.689697	-1.10779	-1.83716		78.5	0.0823975	0.0457764	0.00915527	-0.0213623	-0.0671387	-0.128174	-0.219727	-0.387573	-0.708008	-1.30005
	78.75	0.10376	0.0274658	-0.0610352	-0.177002	-0.366211	-0.765991	-1.60217	-3.23181	-5.91125	-9.74121		78.75	0.100708	0.0335693	-0.0305176	-0.106812	-0.186157	-0.292969	-0.445557	-0.692749	-1.10779	-1.84631		78.75	0.0854492	0.0457764	0.0152588	-0.0244141	-0.0640869	-0.125122	-0.216675	-0.390625	-0.714111	-1.3031
	79	0.106812	0.0305176	-0.0549316	-0.170898	-0.369263	-0.769043	-1.60522	-3.24097	-5.93262	-9.75647		79	0.100708	0.0335693	-0.0305176	-0.100708	-0.186157	-0.289917	-0.448608	-0.692749	-1.10779	-1.85242		79	0.0823975	0.0457764	0.012207	-0.0274658	-0.0640869	-0.125122	-0.216675	-0.390625	-0.717163	-1.30615
	79.25	0.106812	0.0305176	-0.0579834	-0.17395	-0.369263	-0.769043	-1.61438	-3.25012	-5.95093	-9.77478		79.25	0.0946045	0.0366211	-0.0305176	-0.0976562	-0.186157	-0.289917	-0.448608	-0.689697	-1.11084	-1.85242		79.25	0.0823975	0.0488281	0.0183105	-0.0305176	-0.0671387	-0.12207	-0.213623	-0.387573	-0.714111	-1.30615
	79.5	0.10376	0.0274658	-0.0579834	-0.170898	-0.372314	-0.775146	-1.61743	-3.26233	-5.96008	-9.80225		79.5	0.088501	0.0366211	-0.0305176	-0.0976562	-0.189209	-0.292969	-0.448608	-0.695801	-1.11084	-1.85852		79.5	0.0854492	0.0518799	0.012207	-0.0305176	-0.0640869	-0.12207	-0.219727	-0.390625	-0.717163	-1.3092
	79.75	0.100708	0.0244141	-0.0518799	-0.170898	-0.372314	-0.775146	-1.61743	-3.27148	-5.98145	-9.82361		79.75	0.0915527	0.0366211	-0.0366211	-0.0976562	-0.186157	-0.292969	-0.445557	-0.698853	-1.11389	-1.86157		79.75	0.0854492	0.0518799	0.012207	-0.0244141	-0.0701904	-0.125122	-0.22583	-0.396729	-0.714111	-1.31226
	80	0.100708	0.0335693	-0.0549316	-0.170898	-0.375366	-0.775146	-1.62659	-3.28064	-5.9967	-9.84497		80	0.0946045	0.0335693	-0.0366211	-0.0946045	-0.186157	-0.289917	-0.448608	-0.704956	-1.11694	-1.86462		80	0.0854492	0.0488281	0.0152588	-0.0244141	-0.0701904	-0.128174	-0.22583	-0.39978	-0.714111	-1.31836
	80.25	0.10376	0.0305176	-0.0610352	-0.17395	-0.369263	-0.778198	-1.62659	-3.28979	-6.01501	-9.86328		80.25	0.0976562	0.0305176	-0.0335693	-0.0976562	-0.186157	-0.286865	-0.448608	-0.704956	-1.12	-1.87378		80.25	0.0854492	0.0518799	0.0152588	-0.0183105	-0.0701904	-0.125122	-0.22583	-0.396729	-0.714111	-1.32446
	80.5	0.112915	0.0305176	-0.0549316	-0.17395	-0.372314	-0.778198	-1.63269	-3.29895	-6.02417	-9.88159		80.5	0.0976562	0.0305176	-0.0305176	-0.0976562	-0.180054	-0.289917	-0.448608	-0.708008	-1.1261	-1.87683		80.5	0.088501	0.0488281	0.0152588	-0.0213623	-0.0701904	-0.12207	-0.22583	-0.393677	-0.720215	-1.33057
	80.75	0.109863	0.0305176	-0.0610352	-0.170898	-0.372314	-0.78125	-1.63879	-3.30505	-6.04248	-9.8999		80.75	0.100708	0.0274658	-0.0305176	-0.0946045	-0.180054	-0.292969	-0.45166	-0.704956	-1.1322	-1.87988		80.75	0.0854492	0.0488281	0.012207	-0.0213623	-0.0671387	-0.119019	-0.222778	-0.393677	-0.723267	-1.33057
	81	0.112915	0.0305176	-0.0579834	-0.170898	-0.372314	-0.778198	-1.64795	-3.32031	-6.05164	-9.92737		81	0.0976562	0.0244141	-0.0305176	-0.0976562	-0.177002	-0.292969	-0.445557	-0.704956	-1.1322	-1.88904		81	0.0854492	0.0488281	0.00915527	-0.0244141	-0.0671387	-0.12207	-0.222778	-0.390625	-0.723267	-1.33667
	81.25	0.109863	0.0305176	-0.0549316	-0.170898	-0.372314	-0.784302	-1.651	-3.32336	-6.06995	-9.94568		81.25	0.0946045	0.0335693	-0.0274658	-0.100708	-0.17395	-0.296021	-0.445557	-0.704956	-1.13525	-1.89819		81.25	0.0854492	0.0549316	0.00915527	-0.0244141	-0.0640869	-0.128174	-0.22583	-0.390625	-0.726318	-1.33972
	81.5	0.109863	0.0274658	-0.0549316	-0.170898	-0.372314	-0.78125	-1.65405	-3.33862	-6.09131	-9.96704		81.5	0.088501	0.0335693	-0.0274658	-0.0976562	-0.177002	-0.289917	-0.45166	-0.71106	-1.13831	-1.90125		81.5	0.0823975	0.0518799	0.00915527	-0.0244141	-0.0640869	-0.131226	-0.22583	-0.396729	-0.732422	-1.34277
	81.75	0.10376	0.0305176	-0.0549316	-0.17395	-0.372314	-0.787354	-1.66321	-3.34778	-6.10962	-9.98535		81.75	0.0915527	0.0366211	-0.0305176	-0.100708	-0.180054	-0.292969	-0.454712	-0.71106	-1.13831	-1.9104		81.75	0.0823975	0.0518799	0.012207	-0.0274658	-0.0671387	-0.128174	-0.222778	-0.402832	-0.732422	-1.34583
	82	0.100708	0.0274658	-0.0518799	-0.17395	-0.375366	-0.790405	-1.66321	-3.36304	-6.12183	-10.0006		82	0.0915527	0.0335693	-0.0305176	-0.0976562	-0.189209	-0.292969	-0.454712	-0.71106	-1.13831	-1.91345		82	0.0854492	0.0457764	0.00915527	-0.0244141	-0.0671387	-0.131226	-0.222778	-0.402832	-0.735474	-1.34888
	82.25	0.10376	0.0305176	-0.0518799	-0.17395	-0.375366	-0.790405	-1.66931	-3.36914	-6.13708	-10.0189		82.25	0.0946045	0.0335693	-0.0274658	-0.100708	-0.189209	-0.292969	-0.454712	-0.714111	-1.14441	-1.9165		82.25	0.0854492	0.0457764	0.0152588	-0.0244141	-0.0671387	-0.125122	-0.222778	-0.405884	-0.738525	-1.35498
	82.5	0.106812	0.0305176	-0.0549316	-0.167847	-0.372314	-0.793457	-1.67847	-3.37524	-6.15234	-10.0372		82.5	0.100708	0.0305176	-0.0274658	-0.100708	-0.177002	-0.296021	-0.457764	-0.71106	-1.14746	-1.92261		82.5	0.0823975	0.0427246	0.012207	-0.0244141	-0.0671387	-0.12207	-0.22583	-0.405884	-0.741577	-1.35803
	82.75	0.106812	0.0305176	-0.0579834	-0.170898	-0.369263	-0.799561	-1.68152	-3.3844	-6.16455	-10.0647		82.75	0.100708	0.0305176	-0.0274658	-0.0976562	-0.186157	-0.296021	-0.457764	-0.714111	-1.15356	-1.93176		82.75	0.0854492	0.0457764	0.0152588	-0.0244141	-0.0671387	-0.12207	-0.22583	-0.405884	-0.741577	-1.36414
	83	0.106812	0.0305176	-0.0518799	-0.170898	-0.375366	-0.799561	-1.68762	-3.39355	-6.18286	-10.0861		83	0.10376	0.0335693	-0.0305176	-0.0946045	-0.180054	-0.296021	-0.454712	-0.720215	-1.15356	-1.93481		83	0.0854492	0.0488281	0.0213623	-0.0213623	-0.0701904	-0.125122	-0.228882	-0.402832	-0.741577	-1.36719
	83.25	0.106812	0.0305176	-0.0518799	-0.170898	-0.378418	-0.793457	-1.69067	-3.39966	-6.19812	-10.1044		83.25	0.0976562	0.0335693	-0.0305176	-0.0946045	-0.177002	-0.296021	-0.457764	-0.720215	-1.16272	-1.93787		83.25	0.088501	0.0488281	0.0183105	-0.0274658	-0.0671387	-0.125122	-0.228882	-0.402832	-0.738525	-1.36719
	83.5	0.106812	0.0305176	-0.0549316	-0.17395	-0.38147	-0.799561	-1.69373	-3.41492	-6.21033	-10.1227		83.5	0.0976562	0.0396729	-0.0305176	-0.0976562	-0.177002	-0.292969	-0.454712	-0.720215	-1.16272	-1.94397		83.5	0.0854492	0.0518799	0.00915527	-0.0274658	-0.0671387	-0.12207	-0.228882	-0.405884	-0.738525	-1.37024
	83.75	0.10376	0.0305176	-0.0579834	-0.17395	-0.378418	-0.802612	-1.69373	-3.42712	-6.22559	-10.141		83.75	0.0946045	0.0366211	-0.0305176	-0.100708	-0.186157	-0.289917	-0.457764	-0.723267	-1.16577	-1.95007		83.75	0.088501	0.0518799	0.00305176	-0.0244141	-0.0671387	-0.128174	-0.228882	-0.402832	-0.744629	-1.37329
	84	0.109863	0.0274658	-0.0610352	-0.170898	-0.378418	-0.802612	-1.70288	-3.43018	-6.24084	-10.1593		84	0.0946045	0.0335693	-0.0274658	-0.100708	-0.186157	-0.292969	-0.454712	-0.723267	-1.17188	-1.95007		84	0.0915527	0.0488281	0.00915527	-0.0213623	-0.0671387	-0.128174	-0.228882	-0.405884	-0.747681	-1.37939
	84.25	0.109863	0.0274658	-0.0610352	-0.170898	-0.38147	-0.805664	-1.70593	-3.43933	-6.25305	-10.1807		84.25	0.0976562	0.0305176	-0.0305176	-0.100708	-0.186157	-0.296021	-0.457764	-0.723267	-1.17493	-1.95618		84.25	0.0854492	0.0488281	0.00915527	-0.0213623	-0.0701904	-0.128174	-0.22583	-0.405884	-0.750732	-1.37634
	84.5	0.106812	0.0274658	-0.0549316	-0.170898	-0.375366	-0.805664	-1.71509	-3.45154	-6.26831	-10.1929		84.5	0.0946045	0.0335693	-0.0274658	-0.0976562	-0.189209	-0.299072	-0.454712	-0.726318	-1.17493	-1.96533		84.5	0.0823975	0.0518799	0.00915527	-0.0244141	-0.0671387	-0.125122	-0.228882	-0.408936	-0.753784	-1.3855
	84.75	0.106812	0.0274658	-0.0549316	-0.170898	-0.38147	-0.805664	-1.72119	-3.46375	-6.28357	-10.2142		84.75	0.0976562	0.0335693	-0.0305176	-0.0976562	-0.186157	-0.299072	-0.457764	-0.72937	-1.17493	-1.97449		84.75	0.0823975	0.0518799	0.0183105	-0.0305176	-0.0610352	-0.125122	-0.231934	-0.408936	-0.756836	-1.3916
	85	0.10376	0.0305176	-0.0518799	-0.177002	-0.38147	-0.811768	-1.72424	-3.46985	-6.29578	-10.2356		85	0.0976562	0.0335693	-0.0305176	-0.0976562	-0.186157	-0.299072	-0.460815	-0.72937	-1.17798	-1.97754		85	0.0793457	0.0488281	0.0152588	-0.0305176	-0.0610352	-0.128174	-0.228882	-0.411987	-0.759888	-1.39771
	85.25	0.10376	0.0305176	-0.0549316	-0.177002	-0.384521	-0.811768	-1.72424	-3.48206	-6.31409	-10.2539		85.25	0.0946045	0.0366211	-0.0305176	-0.0946045	-0.186157	-0.302124	-0.460815	-0.732422	-1.18408	-1.98059		85.25	0.0854492	0.0457764	0.0152588	-0.0274658	-0.0640869	-0.131226	-0.22583	-0.408936	-0.756836	-1.40381
	85.5	0.106812	0.0274658	-0.0549316	-0.17395	-0.38147	-0.811768	-1.72424	-3.48816	-6.32935	-10.2692		85.5	0.0946045	0.0366211	-0.0305176	-0.0976562	-0.180054	-0.299072	-0.463867	-0.72937	-1.18408	-1.98669		85.5	0.0854492	0.0427246	0.0152588	-0.0244141	-0.0701904	-0.134277	-0.228882	-0.415039	-0.762939	-1.40381
	85.75	0.106812	0.0274658	-0.0579834	-0.177002	-0.384521	-0.817871	-1.73035	-3.49731	-6.3385	-10.2875		85.75	0.0976562	0.0305176	-0.0274658	-0.100708	-0.186157	-0.299072	-0.463867	-0.732422	-1.18408	-1.98975		85.75	0.0823975	0.0427246	0.012207	-0.0213623	-0.0732422	-0.128174	-0.231934	-0.418091	-0.762939	-1.39771
	86	0.109863	0.0305176	-0.0610352	-0.17395	-0.384521	-0.817871	-1.73645	-3.50647	-6.35071	-10.3058		86	0.100708	0.0335693	-0.0274658	-0.100708	-0.180054	-0.299072	-0.460815	-0.732422	-1.19019	-1.99585		86	0.0854492	0.0427246	0.00915527	-0.0244141	-0.0732422	-0.125122	-0.231934	-0.411987	-0.769043	-1.39771
	86.25	0.109863	0.0274658	-0.0518799	-0.167847	-0.387573	-0.817871	-1.74255	-3.51562	-6.36902	-10.321		86.25	0.100708	0.0335693	-0.0244141	-0.0976562	-0.177002	-0.299072	-0.460815	-0.735474	-1.19019	-2.00195		86.25	0.0823975	0.0457764	0.012207	-0.0213623	-0.0732422	-0.125122	-0.234985	-0.415039	-0.765991	-1.40381
	86.5	0.10376	0.0305176	-0.0549316	-0.170898	-0.384521	-0.817871	-1.75171	-3.52478	-6.37817	-10.3363		86.5	0.0946045	0.0335693	-0.0274658	-0.100708	-0.17395	-0.299072	-0.463867	-0.738525	-1.19629	-2.00806		86.5	0.0823975	0.0488281	0.00915527	-0.0244141	-0.0701904	-0.128174	-0.234985	-0.418091	-0.762939	-1.40991
	86.75	0.106812	0.0305176	-0.0518799	-0.17395	-0.384521	-0.820923	-1.75171	-3.53699	-6.39648	-10.3577		86.75	0.0976562	0.0366211	-0.0274658	-0.10376	-0.180054	-0.299072	-0.463867	-0.735474	-1.19629	-2.01721		86.75	0.0823975	0.0549316	0.00915527	-0.0274658	-0.0671387	-0.128174	-0.234985	-0.415039	-0.769043	-1.41602
	87	0.10376	0.0305176	-0.0518799	-0.17395	-0.38147	-0.817871	-1.75171	-3.54614	-6.41479	-10.376		87	0.0946045	0.0366211	-0.0335693	-0.100708	-0.186157	-0.305176	-0.466919	-0.738525	-1.20239	-2.02026		87	0.0823975	0.0518799	0.00915527	-0.0244141	-0.0671387	-0.131226	-0.234985	-0.418091	-0.772095	-1.42212
	87.25	0.10376	0.0305176	-0.0549316	-0.17395	-0.384521	-0.817871	-1.75781	-3.5553	-6.43005	-10.3943		87.25	0.0946045	0.0366211	-0.0335693	-0.100708	-0.186157	-0.302124	-0.463867	-0.741577	-1.20544	-2.02026		87.25	0.0823975	0.0457764	0.012207	-0.0244141	-0.0671387	-0.134277	-0.234985	-0.421143	-0.775146	-1.42517
	87.5	0.10376	0.0305176	-0.0549316	-0.17395	-0.384521	-0.823975	-1.76392	-3.5614	-6.44226	-10.4126		87.5	0.0976562	0.0366211	-0.0335693	-0.100708	-0.189209	-0.299072	-0.469971	-0.738525	-1.2085	-2.02637		87.5	0.0793457	0.0457764	0.012207	-0.0244141	-0.0701904	-0.128174	-0.231934	-0.424194	-0.775146	-1.42822
	87.75	0.10376	0.0305176	-0.0549316	-0.17395	-0.38147	-0.827026	-1.76392	-3.57056	-6.45142	-10.4279		87.75	0.100708	0.0366211	-0.0274658	-0.100708	-0.189209	-0.308228	-0.466919	-0.741577	-1.21155	-2.03552		87.75	0.0823975	0.0457764	0.012207	-0.0244141	-0.0701904	-0.128174	-0.231934	-0.421143	-0.78125	-1.43127
	88	0.106812	0.0335693	-0.0549316	-0.177002	-0.384521	-0.823975	-1.77002	-3.57666	-6.46667	-10.4462		88	0.100708	0.0335693	-0.0274658	-0.0976562	-0.186157	-0.305176	-0.466919	-0.744629	-1.2085	-2.03857		88	0.0854492	0.0457764	0.0183105	-0.0244141	-0.0701904	-0.128174	-0.231934	-0.421143	-0.78125	-1.43738
	88.25	0.10376	0.0274658	-0.0549316	-0.17395	-0.384521	-0.83313	-1.77917	-3.58582	-6.47888	-10.4614		88.25	0.10376	0.0335693	-0.0274658	-0.0976562	-0.186157	-0.302124	-0.466919	-0.744629	-1.2146	-2.04163		88.25	0.0854492	0.0488281	0.0183105	-0.0244141	-0.0732422	-0.125122	-0.228882	-0.421143	-0.78125	-1.43433
	88.5	0.106812	0.0305176	-0.0549316	-0.17395	-0.384521	-0.836182	-1.78223	-3.59802	-6.49719	-10.4767		88.5	0.100708	0.0335693	-0.0305176	-0.0976562	-0.186157	-0.302124	-0.466919	-0.741577	-1.21765	-2.04468		88.5	0.0854492	0.0488281	0.00915527	-0.0274658	-0.0732422	-0.125122	-0.234985	-0.424194	-0.784302	-1.44043
	88.75	0.106812	0.0305176	-0.0518799	-0.170898	-0.384521	-0.839233	-1.78528	-3.61023	-6.51245	-10.495		88.75	0.0976562	0.0366211	-0.0335693	-0.0946045	-0.186157	-0.302124	-0.469971	-0.750732	-1.2207	-2.05383		88.75	0.0854492	0.0488281	0.00915527	-0.0274658	-0.0701904	-0.128174	-0.234985	-0.427246	-0.787354	-1.44653
	89	0.109863	0.0305176	-0.0518799	-0.17395	-0.390625	-0.839233	-1.79138	-3.61633	-6.52161	-10.5103		89	0.0976562	0.0335693	-0.0335693	-0.0946045	-0.189209	-0.299072	-0.469971	-0.753784	-1.22375	-2.05383		89	0.0823975	0.0488281	0.00610352	-0.0305176	-0.0701904	-0.131226	-0.241089	-0.427246	-0.787354	-1.45264
	89.25	0.10376	0.0274658	-0.0518799	-0.177002	-0.390625	-0.836182	-1.79749	-3.62549	-6.53687	-10.5286		89.25	0.0976562	0.0335693	-0.0274658	-0.0915527	-0.186157	-0.302124	-0.473022	-0.753784	-1.22681	-2.05688		89.25	0.0854492	0.0488281	0.00915527	-0.0244141	-0.0762939	-0.128174	-0.238037	-0.430298	-0.787354	-1.45264
	89.5	0.10376	0.0274658	-0.0518799	-0.177002	-0.390625	-0.83313	-1.79749	-3.63159	-6.54602	-10.5408		89.5	0.0976562	0.0366211	-0.0305176	-0.0946045	-0.186157	-0.302124	-0.473022	-0.756836	-1.22681	-2.06604		89.5	0.0823975	0.0457764	0.00610352	-0.0244141	-0.0701904	-0.128174	-0.231934	-0.430298	-0.790405	-1.45569
	89.75	0.10376	0.0305176	-0.0518799	-0.177002	-0.390625	-0.836182	-1.80359	-3.6377	-6.56128	-10.5591		89.75	0.0976562	0.0335693	-0.0274658	-0.100708	-0.186157	-0.305176	-0.473022	-0.750732	-1.22986	-2.07214		89.75	0.0823975	0.0427246	0.012207	-0.0244141	-0.0671387	-0.128174	-0.238037	-0.424194	-0.796509	-1.45569
	90	0.106812	0.0305176	-0.0549316	-0.177002	-0.390625	-0.842285	-1.80969	-3.64685	-6.57043	-10.5743		90	0.10376	0.0366211	-0.0213623	-0.10376	-0.189209	-0.305176	-0.476074	-0.750732	-1.22986	-2.0813		90	0.0854492	0.0457764	0.00915527	-0.0274658	-0.0671387	-0.128174	-0.234985	-0.427246	-0.793457	-1.45569
	90.25	0.109863	0.0305176	-0.0518799	-0.177002	-0.390625	-0.836182	-1.81274	-3.65601	-6.58264	-10.5927		90.25	0.10376	0.0427246	-0.0305176	-0.10376	-0.189209	-0.305176	-0.473022	-0.750732	-1.23596	-2.0874		90.25	0.0854492	0.0488281	0.012207	-0.0274658	-0.0640869	-0.128174	-0.234985	-0.424194	-0.793457	-1.46484
	90.5	0.106812	0.0305176	-0.0518799	-0.17395	-0.390625	-0.842285	-1.8158	-3.66211	-6.5979	-10.614		90.5	0.100708	0.0366211	-0.0305176	-0.10376	-0.186157	-0.308228	-0.476074	-0.756836	-1.23596	-2.0874		90.5	0.0793457	0.0488281	0.012207	-0.0244141	-0.0671387	-0.128174	-0.234985	-0.427246	-0.796509	-1.47095
	90.75	0.100708	0.0305176	-0.0549316	-0.177002	-0.390625	-0.845337	-1.81885	-3.67126	-6.61316	-10.6262		90.75	0.0976562	0.0366211	-0.0274658	-0.10376	-0.189209	-0.302124	-0.476074	-0.753784	-1.24512	-2.09351		90.75	0.0793457	0.0457764	0.012207	-0.0274658	-0.0671387	-0.131226	-0.241089	-0.430298	-0.796509	-1.474
	91	0.100708	0.0366211	-0.0549316	-0.177002	-0.387573	-0.848389	-1.8219	-3.68652	-6.62537	-10.6415		91	0.0976562	0.0396729	-0.0335693	-0.100708	-0.189209	-0.305176	-0.479126	-0.759888	-1.24512	-2.09656		91	0.0823975	0.0427246	0.00610352	-0.0274658	-0.0732422	-0.134277	-0.234985	-0.436401	-0.799561	-1.47705
	91.25	0.10376	0.0335693	-0.0549316	-0.17395	-0.390625	-0.848389	-1.82495	-3.69263	-6.64062	-10.6567		91.25	0.100708	0.0335693	-0.0305176	-0.100708	-0.189209	-0.305176	-0.482178	-0.759888	-1.24512	-2.09961		91.25	0.0854492	0.0427246	0.012207	-0.0274658	-0.0732422	-0.134277	-0.238037	-0.43335	-0.808716	-1.4801
	91.5	0.10376	0.0305176	-0.0549316	-0.17395	-0.393677	-0.85144	-1.828	-3.70483	-6.65283	-10.675		91.5	0.100708	0.0335693	-0.0274658	-0.0976562	-0.189209	-0.305176	-0.482178	-0.762939	-1.24512	-2.10266		91.5	0.0854492	0.0427246	0.012207	-0.0213623	-0.0762939	-0.134277	-0.241089	-0.43335	-0.805664	-1.4801
	91.75	0.109863	0.0305176	-0.0518799	-0.17395	-0.390625	-0.85144	-1.83716	-3.70789	-6.66199	-10.6873		91.75	0.100708	0.0305176	-0.0274658	-0.100708	-0.189209	-0.311279	-0.476074	-0.769043	-1.25427	-2.11182		91.75	0.088501	0.0488281	0.012207	-0.0244141	-0.0732422	-0.125122	-0.238037	-0.436401	-0.808716	-1.48315
	92	0.109863	0.0335693	-0.0518799	-0.170898	-0.390625	-0.854492	-1.84021	-3.71399	-6.67725	-10.7086		92	0.10376	0.0335693	-0.0305176	-0.0976562	-0.189209	-0.308228	-0.476074	-0.769043	-1.25427	-2.11792		92	0.0854492	0.0518799	0.0152588	-0.0274658	-0.0701904	-0.128174	-0.241089	-0.436401	-0.814819	-1.48621
	92.25	0.109863	0.0305176	-0.0549316	-0.177002	-0.393677	-0.860596	-1.84937	-3.7262	-6.6864	-10.7239		92.25	0.0976562	0.0305176	-0.0305176	-0.100708	-0.192261	-0.308228	-0.476074	-0.769043	-1.26038	-2.11792		92.25	0.0793457	0.0518799	0.0152588	-0.0213623	-0.0671387	-0.134277	-0.238037	-0.439453	-0.811768	-1.49536
	92.5	0.106812	0.0274658	-0.0488281	-0.180054	-0.39978	-0.854492	-1.84937	-3.73535	-6.70166	-10.733		92.5	0.100708	0.0396729	-0.0335693	-0.10376	-0.195312	-0.308228	-0.479126	-0.769043	-1.26343	-2.12402		92.5	0.0854492	0.0549316	0.012207	-0.0274658	-0.0671387	-0.131226	-0.241089	-0.439453	-0.808716	-1.49536
	92.75	0.109863	0.0305176	-0.0549316	-0.186157	-0.396729	-0.857544	-1.85242	-3.74756	-6.71692	-10.7483		92.75	0.100708	0.0427246	-0.0305176	-0.100708	-0.192261	-0.305176	-0.476074	-0.765991	-1.26038	-2.13013		92.75	0.0823975	0.0488281	0.00610352	-0.0305176	-0.0701904	-0.131226	-0.241089	-0.439453	-0.808716	-1.50146
	93	0.106812	0.0335693	-0.0579834	-0.180054	-0.396729	-0.854492	-1.85242	-3.75366	-6.73218	-10.7635		93	0.100708	0.0366211	-0.0274658	-0.0976562	-0.189209	-0.302124	-0.482178	-0.772095	-1.26343	-2.13318		93	0.0793457	0.0488281	0.00610352	-0.0305176	-0.0701904	-0.131226	-0.241089	-0.436401	-0.814819	-1.50146
	93.25	0.106812	0.0305176	-0.0549316	-0.180054	-0.390625	-0.857544	-1.85852	-3.76282	-6.73828	-10.7758		93.25	0.100708	0.0335693	-0.0244141	-0.0976562	-0.192261	-0.302124	-0.482178	-0.769043	-1.26648	-2.13928		93.25	0.0823975	0.0427246	0.00915527	-0.0274658	-0.0732422	-0.131226	-0.244141	-0.436401	-0.814819	-1.50452
	93.5	0.106812	0.0335693	-0.0549316	-0.17395	-0.390625	-0.857544	-1.86157	-3.76587	-6.75049	-10.7941		93.5	0.100708	0.0366211	-0.0305176	-0.100708	-0.192261	-0.308228	-0.479126	-0.769043	-1.26648	-2.14844		93.5	0.0854492	0.0457764	0.0183105	-0.0213623	-0.0732422	-0.131226	-0.241089	-0.439453	-0.820923	-1.51367
	93.75	0.106812	0.0335693	-0.0518799	-0.17395	-0.396729	-0.860596	-1.87378	-3.77197	-6.7688	-10.8124		93.75	0.0976562	0.0305176	-0.0274658	-0.10376	-0.189209	-0.308228	-0.482178	-0.769043	-1.27258	-2.15149		93.75	0.0854492	0.0457764	0.0152588	-0.0244141	-0.0671387	-0.131226	-0.238037	-0.442505	-0.827026	-1.51367
	94	0.10376	0.0305176	-0.0549316	-0.177002	-0.396729	-0.863647	-1.87683	-3.78113	-6.77795	-10.8307		94	0.0976562	0.0335693	-0.0305176	-0.100708	-0.189209	-0.314331	-0.482178	-0.775146	-1.27563	-2.16064		94	0.0823975	0.0488281	0.0152588	-0.0274658	-0.0701904	-0.131226	-0.238037	-0.442505	-0.830078	-1.51367
	94.25	0.10376	0.0335693	-0.0549316	-0.177002	-0.396729	-0.863647	-1.88293	-3.79028	-6.79321	-10.8429		94.25	0.100708	0.0366211	-0.0335693	-0.10376	-0.189209	-0.311279	-0.485229	-0.775146	-1.28174	-2.1637		94.25	0.0823975	0.0488281	0.012207	-0.0305176	-0.0701904	-0.128174	-0.247192	-0.448608	-0.830078	-1.51367
	94.5	0.106812	0.0335693	-0.0549316	-0.177002	-0.39978	-0.863647	-1.88599	-3.79944	-6.80237	-10.8612		94.5	0.0976562	0.0335693	-0.0305176	-0.100708	-0.189209	-0.308228	-0.488281	-0.775146	-1.28479	-2.1637		94.5	0.0823975	0.0488281	0.00610352	-0.0274658	-0.0701904	-0.131226	-0.247192	-0.445557	-0.83313	-1.52283
	94.75	0.10376	0.0274658	-0.0610352	-0.180054	-0.396729	-0.866699	-1.88599	-3.80859	-6.81458	-10.8734		94.75	0.0946045	0.0305176	-0.0305176	-0.10376	-0.189209	-0.305176	-0.482178	-0.778198	-1.28784	-2.16675		94.75	0.0823975	0.0457764	0.00915527	-0.0244141	-0.0732422	-0.134277	-0.250244	-0.448608	-0.83313	-1.52283
	95	0.106812	0.0305176	-0.0579834	-0.180054	-0.393677	-0.866699	-1.89209	-3.81775	-6.82373	-10.8856		95	0.100708	0.0305176	-0.0274658	-0.10376	-0.189209	-0.302124	-0.482178	-0.778198	-1.29089	-2.17285		95	0.0854492	0.0488281	0.00915527	-0.0213623	-0.0762939	-0.134277	-0.247192	-0.448608	-0.830078	-1.52283
	95.25	0.109863	0.0335693	-0.0579834	-0.17395	-0.396729	-0.869751	-1.89209	-3.82996	-6.83594	-10.9009		95.25	0.0976562	0.0335693	-0.0244141	-0.10376	-0.189209	-0.308228	-0.482178	-0.778198	-1.28784	-2.17896		95.25	0.0823975	0.0457764	0.012207	-0.0274658	-0.0762939	-0.131226	-0.241089	-0.445557	-0.83313	-1.52893
	95.5	0.106812	0.0305176	-0.0518799	-0.17395	-0.39978	-0.872803	-1.90125	-3.83606	-6.84814	-10.9161		95.5	0.0946045	0.0335693	-0.0244141	-0.100708	-0.189209	-0.308228	-0.482178	-0.778198	-1.29395	-2.19116		95.5	0.0793457	0.0488281	0.012207	-0.0244141	-0.0701904	-0.134277	-0.244141	-0.445557	-0.83313	-1.53198
	95.75	0.109863	0.0335693	-0.0518799	-0.177002	-0.396729	-0.872803	-1.90125	-3.84827	-6.8634	-10.9314		95.75	0.0976562	0.0366211	-0.0244141	-0.100708	-0.192261	-0.311279	-0.479126	-0.78125	-1.30005	-2.19421		95.75	0.0854492	0.0488281	0.0152588	-0.0244141	-0.0671387	-0.134277	-0.247192	-0.448608	-0.836182	-1.53809
	96	0.109863	0.0335693	-0.0518799	-0.177002	-0.39978	-0.875854	-1.90735	-3.85742	-6.87561	-10.9436		96	0.0946045	0.0396729	-0.0305176	-0.100708	-0.192261	-0.308228	-0.485229	-0.78125	-1.3031	-2.19727		96	0.0854492	0.0488281	0.012207	-0.0274658	-0.0671387	-0.131226	-0.244141	-0.454712	-0.839233	-1.54114
	96.25	0.106812	0.0305176	-0.0518799	-0.186157	-0.39978	-0.878906	-1.9104	-3.86353	-6.88782	-10.9589		96.25	0.0946045	0.0366211	-0.0305176	-0.100708	-0.195312	-0.305176	-0.488281	-0.78125	-1.3031	-2.19727		96.25	0.0915527	0.0488281	0.00915527	-0.0274658	-0.0671387	-0.134277	-0.244141	-0.457764	-0.842285	-1.54419
	96.5	0.10376	0.0305176	-0.0518799	-0.186157	-0.39978	-0.878906	-1.91956	-3.86963	-6.90002	-10.9711		96.5	0.0976562	0.0335693	-0.0305176	-0.100708	-0.195312	-0.308228	-0.488281	-0.784302	-1.30615	-2.20032		96.5	0.088501	0.0457764	0.00915527	-0.0274658	-0.0671387	-0.137329	-0.247192	-0.454712	-0.845337	-1.54419
	96.75	0.106812	0.0305176	-0.0549316	-0.177002	-0.396729	-0.878906	-1.9165	-3.87878	-6.91528	-10.9863		96.75	0.100708	0.0305176	-0.0335693	-0.100708	-0.192261	-0.311279	-0.491333	-0.784302	-1.30615	-2.20642		96.75	0.0915527	0.0457764	0.012207	-0.0274658	-0.0732422	-0.137329	-0.247192	-0.457764	-0.848389	-1.54419
	97	0.106812	0.0335693	-0.0610352	-0.17395	-0.396729	-0.881958	-1.92261	-3.88489	-6.92139	-11.0016		97	0.0976562	0.0305176	-0.0305176	-0.100708	-0.186157	-0.311279	-0.488281	-0.787354	-1.30615	-2.20947		97	0.0854492	0.0457764	0.012207	-0.0244141	-0.0762939	-0.131226	-0.250244	-0.457764	-0.845337	-1.55334
	97.25	0.106812	0.0335693	-0.0549316	-0.177002	-0.396729	-0.881958	-1.93176	-3.89099	-6.93359	-11.0107		97.25	0.0976562	0.0305176	-0.0305176	-0.10376	-0.180054	-0.314331	-0.485229	-0.793457	-1.3092	-2.21558		97.25	0.0823975	0.0488281	0.0152588	-0.0244141	-0.0762939	-0.128174	-0.247192	-0.457764	-0.854492	-1.5564
	97.5	0.109863	0.0335693	-0.0518799	-0.17395	-0.396729	-0.881958	-1.93176	-3.90015	-6.9458	-11.0291		97.5	0.100708	0.0335693	-0.0274658	-0.0976562	-0.180054	-0.311279	-0.485229	-0.793457	-1.31226	-2.22778		97.5	0.0823975	0.0488281	0.0183105	-0.0244141	-0.0732422	-0.128174	-0.247192	-0.454712	-0.85144	-1.5564
	97.75	0.106812	0.0305176	-0.0549316	-0.177002	-0.405884	-0.888062	-1.93787	-3.9093	-6.95801	-11.0443		97.75	0.0946045	0.0305176	-0.0274658	-0.0976562	-0.186157	-0.308228	-0.485229	-0.793457	-1.31836	-2.23083		97.75	0.0823975	0.0518799	0.012207	-0.0244141	-0.0701904	-0.134277	-0.247192	-0.457764	-0.85144	-1.5625
	98	0.106812	0.0305176	-0.0549316	-0.177002	-0.408936	-0.891113	-1.94092	-3.91235	-6.97021	-11.0535		98	0.0915527	0.0335693	-0.0305176	-0.0976562	-0.189209	-0.305176	-0.485229	-0.799561	-1.31836	-2.23083		98	0.0854492	0.0518799	0.012207	-0.0244141	-0.0671387	-0.137329	-0.250244	-0.457764	-0.854492	-1.56555
	98.25	0.109863	0.0305176	-0.0549316	-0.186157	-0.402832	-0.888062	-1.94397	-3.92456	-6.98242	-11.0687		98.25	0.0946045	0.0366211	-0.0274658	-0.100708	-0.192261	-0.305176	-0.485229	-0.799561	-1.32751	-2.23694		98.25	0.0854492	0.0457764	0.00915527	-0.0244141	-0.0701904	-0.134277	-0.253296	-0.457764	-0.854492	-1.56555
	98.5	0.109863	0.0335693	-0.0549316	-0.177002	-0.39978	-0.888062	-1.94702	-3.93372	-6.99463	-11.0809		98.5	0.0946045	0.0335693	-0.0305176	-0.100708	-0.192261	-0.302124	-0.491333	-0.802612	-1.32751	-2.24304		98.5	0.0915527	0.0488281	0.00915527	-0.0213623	-0.0701904	-0.137329	-0.250244	-0.460815	-0.860596	-1.5686
	98.75	0.106812	0.0335693	-0.0579834	-0.177002	-0.39978	-0.891113	-1.95312	-3.93677	-7.00378	-11.0931		98.75	0.0976562	0.0305176	-0.0305176	-0.109863	-0.189209	-0.305176	-0.491333	-0.799561	-1.33057	-2.24609		98.75	0.0854492	0.0457764	0.012207	-0.0213623	-0.0671387	-0.137329	-0.247192	-0.457764	-0.860596	-1.57776
	99	0.106812	0.0305176	-0.0518799	-0.177002	-0.396729	-0.894165	-1.95923	-3.94592	-7.01294	-11.1053		99	0.0976562	0.0335693	-0.0274658	-0.109863	-0.192261	-0.311279	-0.491333	-0.796509	-1.33057	-2.25525		99	0.0854492	0.0457764	0.012207	-0.0244141	-0.0701904	-0.137329	-0.250244	-0.460815	-0.863647	-1.57776
	99.25	0.109863	0.0305176	-0.0549316	-0.180054	-0.402832	-0.897217	-1.96228	-3.95508	-7.02209	-11.1237		99.25	0.0976562	0.0335693	-0.0244141	-0.109863	-0.189209	-0.311279	-0.491333	-0.796509	-1.33362	-2.26135		99.25	0.0854492	0.0518799	0.00915527	-0.0244141	-0.0732422	-0.134277	-0.247192	-0.463867	-0.863647	-1.58081
	99.5	0.106812	0.0305176	-0.0549316	-0.177002	-0.405884	-0.90332	-1.96228	-3.96118	-7.0343	-11.1328		99.5	0.0946045	0.0305176	-0.0274658	-0.100708	-0.189209	-0.308228	-0.494385	-0.802612	-1.33667	-2.2644		99.5	0.0823975	0.0488281	0.00915527	-0.0274658	-0.0701904	-0.137329	-0.250244	-0.463867	-0.866699	-1.58081
	99.75	0.106812	0.0305176	-0.0549316	-0.177002	-0.405884	-0.897217	-1.97144	-3.97034	-7.04651	-11.1481		99.75	0.0946045	0.0335693	-0.0305176	-0.0976562	-0.189209	-0.308228	-0.494385	-0.805664	-1.33972	-2.26746		99.75	0.0823975	0.0488281	0.0183105	-0.0274658	-0.0701904	-0.134277	-0.253296	-0.466919	-0.866699	-1.58386
	100	0.106812	0.0305176	-0.0518799	-0.17395	-0.405884	-0.897217	-1.97144	-3.97949	-7.06177	-11.1694		100	0.0976562	0.0335693	-0.0274658	-0.0915527	-0.189209	-0.308228	-0.494385	-0.808716	-1.34583	-2.27356		100	0.0854492	0.0488281	0.0183105	-0.0274658	-0.0732422	-0.134277	-0.256348	-0.469971	-0.863647	-1.58386
	100.25	0.106812	0.0335693	-0.0549316	-0.17395	-0.405884	-0.900269	-1.97144	-3.9856	-7.07397	-11.1816		100.25	0.0976562	0.0305176	-0.0305176	-0.0976562	-0.189209	-0.305176	-0.497437	-0.811768	-1.34277	-2.27661		100.25	0.088501	0.0518799	0.0183105	-0.0244141	-0.0701904	-0.134277	-0.256348	-0.473022	-0.866699	-1.58691
	100.5	0.106812	0.0335693	-0.0579834	-0.17395	-0.402832	-0.897217	-1.98059	-3.9917	-7.08008	-11.1908		100.5	0.0946045	0.0305176	-0.0305176	-0.100708	-0.192261	-0.311279	-0.494385	-0.808716	-1.34583	-2.27966		100.5	0.0946045	0.0488281	0.0183105	-0.0244141	-0.0701904	-0.134277	-0.253296	-0.469971	-0.875854	-1.59607
	100.75	0.112915	0.0335693	-0.0579834	-0.17395	-0.405884	-0.90332	-1.98669	-4.00391	-7.08923	-11.2		100.75	0.100708	0.0305176	-0.0274658	-0.100708	-0.189209	-0.314331	-0.494385	-0.814819	-1.34888	-2.28882		100.75	0.0946045	0.0457764	0.012207	-0.0274658	-0.0732422	-0.134277	-0.253296	-0.463867	-0.875854	-1.59912
	101	0.106812	0.0335693	-0.0549316	-0.17395	-0.408936	-0.906372	-1.98975	-4.01001	-7.10144	-11.2183		101	0.0976562	0.0274658	-0.0305176	-0.100708	-0.186157	-0.311279	-0.491333	-0.811768	-1.35193	-2.29187		101	0.0823975	0.0488281	0.012207	-0.0244141	-0.0701904	-0.131226	-0.250244	-0.463867	-0.878906	-1.60217
	101.25	0.10376	0.0305176	-0.0549316	-0.177002	-0.405884	-0.906372	-1.9928	-4.01306	-7.1106	-11.2244		101.25	0.0976562	0.0305176	-0.0305176	-0.10376	-0.189209	-0.311279	-0.494385	-0.811768	-1.35498	-2.29797		101.25	0.0793457	0.0488281	0.012207	-0.0244141	-0.0671387	-0.134277	-0.244141	-0.463867	-0.881958	-1.60522
	101.5	0.106812	0.0305176	-0.0488281	-0.177002	-0.408936	-0.912476	-1.9989	-4.02527	-7.12585	-11.2427		101.5	0.0946045	0.0366211	-0.0274658	-0.100708	-0.189209	-0.311279	-0.494385	-0.811768	-1.35803	-2.30408		101.5	0.0823975	0.0488281	0.012207	-0.0274658	-0.0701904	-0.134277	-0.247192	-0.463867	-0.878906	-1.61133
	101.75	0.10376	0.0274658	-0.0518799	-0.180054	-0.411987	-0.918579	-2.005	-4.03748	-7.14111	-11.2549		101.75	0.0946045	0.0396729	-0.0274658	-0.100708	-0.192261	-0.308228	-0.497437	-0.814819	-1.36108	-2.31018		101.75	0.0793457	0.0488281	0.012207	-0.0274658	-0.0671387	-0.134277	-0.253296	-0.469971	-0.881958	-1.61133
	102	0.10376	0.0274658	-0.0518799	-0.177002	-0.405884	-0.909424	-2.005	-4.04053	-7.14722	-11.2671		102	0.0946045	0.0366211	-0.0305176	-0.100708	-0.189209	-0.311279	-0.506592	-0.814819	-1.36108	-2.31323		102	0.0823975	0.0488281	0.00610352	-0.0274658	-0.0701904	-0.137329	-0.253296	-0.473022	-0.881958	-1.61438
	102.25	0.106812	0.0305176	-0.0518799	-0.180054	-0.402832	-0.912476	-2.01416	-4.04663	-7.15942	-11.2762		102.25	0.0976562	0.0335693	-0.0305176	-0.100708	-0.189209	-0.311279	-0.500488	-0.820923	-1.36719	-2.31934		102.25	0.0854492	0.0427246	0.00915527	-0.0244141	-0.0732422	-0.140381	-0.253296	-0.473022	-0.881958	-1.61743
	102.5	0.109863	0.0335693	-0.0518799	-0.170898	-0.405884	-0.921631	-2.01416	-4.05273	-7.17163	-11.2915		102.5	0.100708	0.0366211	-0.0305176	-0.100708	-0.186157	-0.311279	-0.500488	-0.817871	-1.36719	-2.32544		102.5	0.0915527	0.0457764	0.012207	-0.0244141	-0.0701904	-0.137329	-0.256348	-0.473022	-0.891113	-1.62048
	102.75	0.106812	0.0335693	-0.0549316	-0.170898	-0.405884	-0.924683	-2.02026	-4.05884	-7.18079	-11.2976		102.75	0.100708	0.0335693	-0.0274658	-0.100708	-0.186157	-0.314331	-0.50354	-0.823975	-1.36719	-2.32849		102.75	0.0854492	0.0488281	0.0183105	-0.0244141	-0.0701904	-0.131226	-0.253296	-0.473022	-0.894165	-1.62048
	103	0.109863	0.0335693	-0.0518799	-0.17395	-0.405884	-0.918579	-2.02637	-4.06799	-7.18994	-11.3129		103	0.0976562	0.0335693	-0.0274658	-0.0976562	-0.186157	-0.311279	-0.50354	-0.827026	-1.37329	-2.32849		103	0.0823975	0.0488281	0.0213623	-0.0244141	-0.0701904	-0.134277	-0.253296	-0.473022	-0.897217	-1.62354
	103.25	0.106812	0.0305176	-0.0549316	-0.17395	-0.408936	-0.921631	-2.02942	-4.0741	-7.2052	-11.3281		103.25	0.0946045	0.0366211	-0.0305176	-0.0946045	-0.186157	-0.308228	-0.506592	-0.827026	-1.37939	-2.33154		103.25	0.0823975	0.0488281	0.0183105	-0.0244141	-0.0701904	-0.134277	-0.256348	-0.473022	-0.888062	-1.62659
	103.5	0.106812	0.0305176	-0.0579834	-0.17395	-0.408936	-0.924683	-2.03247	-4.0802	-7.21436	-11.3373		103.5	0.0946045	0.0366211	-0.0274658	-0.0976562	-0.180054	-0.308228	-0.506592	-0.827026	-1.38245	-2.33765		103.5	0.0854492	0.0549316	0.012207	-0.0274658	-0.0732422	-0.134277	-0.253296	-0.476074	-0.888062	-1.62659
	103.75	0.109863	0.0305176	-0.0549316	-0.180054	-0.411987	-0.924683	-2.03552	-4.08936	-7.22046	-11.3464		103.75	0.0946045	0.0335693	-0.0274658	-0.0976562	-0.189209	-0.308228	-0.506592	-0.830078	-1.3855	-2.33765		103.75	0.0854492	0.0518799	0.00610352	-0.0244141	-0.0701904	-0.137329	-0.253296	-0.479126	-0.888062	-1.62964
	104	0.106812	0.0305176	-0.0518799	-0.180054	-0.408936	-0.924683	-2.03552	-4.10156	-7.23267	-11.3617		104	0.0976562	0.0335693	-0.0244141	-0.100708	-0.192261	-0.311279	-0.50354	-0.830078	-1.3855	-2.34375		104	0.0854492	0.0488281	0.00915527	-0.0213623	-0.0701904	-0.137329	-0.253296	-0.476074	-0.891113	-1.63574
	104.25	0.10376	0.0305176	-0.0549316	-0.177002	-0.411987	-0.930786	-2.04163	-4.10461	-7.24182	-11.3708		104.25	0.0976562	0.0335693	-0.0335693	-0.106812	-0.189209	-0.311279	-0.506592	-0.830078	-1.3916	-2.35291		104.25	0.0854492	0.0518799	0.00610352	-0.0244141	-0.0701904	-0.134277	-0.256348	-0.482178	-0.900269	-1.63879
	104.5	0.109863	0.0274658	-0.0518799	-0.17395	-0.411987	-0.933838	-2.04773	-4.11072	-7.25098	-11.3831		104.5	0.0976562	0.0335693	-0.0335693	-0.100708	-0.192261	-0.317383	-0.506592	-0.83313	-1.3916	-2.36206		104.5	0.0793457	0.0488281	0.00610352	-0.0305176	-0.0732422	-0.134277	-0.253296	-0.479126	-0.90332	-1.64795
	104.75	0.10376	0.0305176	-0.0518799	-0.177002	-0.411987	-0.93689	-2.05688	-4.11987	-7.26318	-11.3953		104.75	0.100708	0.0366211	-0.0305176	-0.100708	-0.192261	-0.320435	-0.506592	-0.836182	-1.3916	-2.36511		104.75	0.0823975	0.0457764	0.0152588	-0.0305176	-0.0671387	-0.134277	-0.256348	-0.482178	-0.909424	-1.65405
	105	0.10376	0.0274658	-0.0518799	-0.177002	-0.415039	-0.93689	-2.05994	-4.12598	-7.27539	-11.4075		105	0.0976562	0.0335693	-0.0305176	-0.0976562	-0.189209	-0.317383	-0.506592	-0.83313	-1.39771	-2.36816		105	0.0854492	0.0457764	0.0152588	-0.0305176	-0.0671387	-0.134277	-0.259399	-0.479126	-0.906372	-1.651
	105.25	0.10376	0.0274658	-0.0518799	-0.186157	-0.411987	-0.939941	-2.06299	-4.13513	-7.28455	-11.4166		105.25	0.0976562	0.0335693	-0.0305176	-0.100708	-0.192261	-0.314331	-0.506592	-0.836182	-1.39771	-2.36816		105.25	0.0823975	0.0457764	0.0183105	-0.0244141	-0.0701904	-0.134277	-0.259399	-0.482178	-0.906372	-1.6571
	105.5	0.109863	0.0305176	-0.0549316	-0.180054	-0.411987	-0.93689	-2.06299	-4.14124	-7.2937	-11.4288		105.5	0.0976562	0.0335693	-0.0244141	-0.0946045	-0.195312	-0.317383	-0.506592	-0.839233	-1.40076	-2.37427		105.5	0.0854492	0.0457764	0.0183105	-0.0213623	-0.0671387	-0.140381	-0.256348	-0.479126	-0.909424	-1.6571
	105.75	0.106812	0.0335693	-0.0549316	-0.177002	-0.415039	-0.93689	-2.06604	-4.14734	-7.30591	-11.441		105.75	0.100708	0.0335693	-0.0244141	-0.0976562	-0.189209	-0.314331	-0.509644	-0.839233	-1.40381	-2.38342		105.75	0.0854492	0.0488281	0.0183105	-0.0244141	-0.0762939	-0.137329	-0.259399	-0.482178	-0.909424	-1.66016
	106	0.109863	0.0305176	-0.0549316	-0.177002	-0.411987	-0.939941	-2.06909	-4.15039	-7.31201	-11.4502		106	0.100708	0.0335693	-0.0244141	-0.0946045	-0.186157	-0.314331	-0.509644	-0.836182	-1.40686	-2.38647		106	0.0854492	0.0518799	0.0152588	-0.0244141	-0.0732422	-0.134277	-0.259399	-0.482178	-0.909424	-1.66321
	106.25	0.106812	0.0305176	-0.0518799	-0.17395	-0.411987	-0.939941	-2.0752	-4.15955	-7.32422	-11.4624		106.25	0.0976562	0.0335693	-0.0305176	-0.0946045	-0.189209	-0.317383	-0.506592	-0.839233	-1.40991	-2.39258		106.25	0.0854492	0.0488281	0.012207	-0.0244141	-0.0671387	-0.134277	-0.253296	-0.482178	-0.912476	-1.66626
	106.5	0.109863	0.0305176	-0.0549316	-0.17395	-0.415039	-0.942993	-2.0752	-4.16565	-7.33337	-11.4746		106.5	0.0976562	0.0366211	-0.0305176	-0.0976562	-0.189209	-0.320435	-0.509644	-0.839233	-1.41296	-2.39563		106.5	0.0854492	0.0457764	0.00915527	-0.0305176	-0.0671387	-0.131226	-0.256348	-0.485229	-0.912476	-1.67236
	106.75	0.106812	0.0305176	-0.0549316	-0.17395	-0.415039	-0.942993	-2.08435	-4.17786	-7.34253	-11.4807		106.75	0.0946045	0.0366211	-0.0274658	-0.100708	-0.189209	-0.317383	-0.509644	-0.845337	-1.41602	-2.40784		106.75	0.0823975	0.0488281	0.00610352	-0.0274658	-0.0671387	-0.131226	-0.256348	-0.488281	-0.918579	-1.67542
	107	0.106812	0.0305176	-0.0518799	-0.17395	-0.415039	-0.942993	-2.0874	-4.18091	-7.34863	-11.496		107	0.0946045	0.0366211	-0.0305176	-0.10376	-0.195312	-0.314331	-0.512695	-0.845337	-1.41907	-2.40479		107	0.0823975	0.0488281	0.00610352	-0.0244141	-0.0640869	-0.137329	-0.259399	-0.494385	-0.921631	-1.67236
	107.25	0.106812	0.0274658	-0.0549316	-0.177002	-0.415039	-0.946045	-2.09351	-4.19006	-7.36084	-11.5082		107.25	0.0946045	0.0366211	-0.0244141	-0.100708	-0.195312	-0.314331	-0.512695	-0.848389	-1.42517	-2.40784		107.25	0.0823975	0.0457764	0.00915527	-0.0213623	-0.0671387	-0.143433	-0.259399	-0.494385	-0.918579	-1.67847
	107.5	0.10376	0.0305176	-0.0549316	-0.177002	-0.418091	-0.949097	-2.09351	-4.19617	-7.3761	-11.5112		107.5	0.100708	0.0366211	-0.0244141	-0.10376	-0.189209	-0.314331	-0.515747	-0.848389	-1.42517	-2.41699		107.5	0.0854492	0.0457764	0.012207	-0.0244141	-0.0701904	-0.140381	-0.262451	-0.491333	-0.921631	-1.67542
	107.75	0.106812	0.0305176	-0.0518799	-0.186157	-0.411987	-0.949097	-2.10266	-4.20227	-7.3822	-11.5265		107.75	0.100708	0.0335693	-0.0305176	-0.0976562	-0.192261	-0.317383	-0.515747	-0.848389	-1.42517	-2.4231		107.75	0.0823975	0.0488281	0.012207	-0.0244141	-0.0732422	-0.137329	-0.262451	-0.491333	-0.924683	-1.68152
	108	0.106812	0.0335693	-0.0549316	-0.186157	-0.411987	-0.952148	-2.10266	-4.21143	-7.38831	-11.5417		108	0.100708	0.0335693	-0.0305176	-0.0976562	-0.192261	-0.317383	-0.515747	-0.85144	-1.42517	-2.4231		108	0.0854492	0.0488281	0.0152588	-0.0244141	-0.0732422	-0.143433	-0.259399	-0.491333	-0.927734	-1.68762
	108.25	0.10376	0.0335693	-0.0488281	-0.180054	-0.418091	-0.958252	-2.10571	-4.21753	-7.40051	-11.554		108.25	0.100708	0.0366211	-0.0305176	-0.100708	-0.186157	-0.317383	-0.515747	-0.845337	-1.43127	-2.4292		108.25	0.0854492	0.0488281	0.0183105	-0.0274658	-0.0732422	-0.137329	-0.259399	-0.488281	-0.930786	-1.68762
	108.5	0.109863	0.0305176	-0.0518799	-0.180054	-0.415039	-0.958252	-2.10876	-4.22363	-7.40967	-11.5601		108.5	0.10376	0.0366211	-0.0305176	-0.100708	-0.189209	-0.320435	-0.515747	-0.848389	-1.42517	-2.4353		108.5	0.0854492	0.0488281	0.00915527	-0.0274658	-0.0732422	-0.131226	-0.259399	-0.491333	-0.930786	-1.68762
	108.75	0.106812	0.0335693	-0.0518799	-0.180054	-0.418091	-0.961304	-2.10876	-4.23584	-7.41882	-11.5784		108.75	0.100708	0.0366211	-0.0335693	-0.0976562	-0.192261	-0.320435	-0.515747	-0.860596	-1.42822	-2.44141		108.75	0.0854492	0.0488281	0.00915527	-0.0244141	-0.0701904	-0.134277	-0.262451	-0.497437	-0.933838	-1.69373
	109	0.106812	0.0305176	-0.0549316	-0.177002	-0.421143	-0.961304	-2.11487	-4.23584	-7.42798	-11.5845		109	0.0976562	0.0335693	-0.0305176	-0.0976562	-0.189209	-0.317383	-0.515747	-0.860596	-1.43433	-2.44141		109	0.0854492	0.0427246	0.00915527	-0.0244141	-0.0701904	-0.137329	-0.265503	-0.497437	-0.927734	-1.69678
	109.25	0.10376	0.0305176	-0.0579834	-0.177002	-0.421143	-0.958252	-2.12097	-4.245	-7.43713	-11.5967		109.25	0.0976562	0.0305176	-0.0305176	-0.100708	-0.192261	-0.320435	-0.518799	-0.854492	-1.43738	-2.44751		109.25	0.0854492	0.0488281	0.00915527	-0.0244141	-0.0732422	-0.140381	-0.265503	-0.494385	-0.930786	-1.69678
	109.5	0.106812	0.0305176	-0.0549316	-0.186157	-0.418091	-0.958252	-2.12402	-4.25415	-7.44629	-11.6089		109.5	0.0976562	0.0335693	-0.0274658	-0.100708	-0.192261	-0.320435	-0.518799	-0.857544	-1.44348	-2.45056		109.5	0.0854492	0.0488281	0.00915527	-0.0213623	-0.0732422	-0.143433	-0.265503	-0.500488	-0.93689	-1.69983
	109.75	0.109863	0.0335693	-0.0549316	-0.177002	-0.418091	-0.961304	-2.13013	-4.26025	-7.45239	-11.615		109.75	0.0976562	0.0335693	-0.0244141	-0.10376	-0.192261	-0.320435	-0.515747	-0.857544	-1.44653	-2.45667		109.75	0.0854492	0.0457764	0.00915527	-0.0274658	-0.0732422	-0.140381	-0.259399	-0.494385	-0.942993	-1.70593
	110	0.106812	0.0305176	-0.0518799	-0.177002	-0.418091	-0.961304	-2.13623	-4.26636	-7.46155	-11.6241		110	0.0976562	0.0335693	-0.0274658	-0.10376	-0.189209	-0.320435	-0.518799	-0.854492	-1.45264	-2.46582		110	0.0854492	0.0488281	0.00915527	-0.0305176	-0.0732422	-0.137329	-0.262451	-0.488281	-0.942993	-1.70898
	110.25	0.109863	0.0305176	-0.0518799	-0.180054	-0.418091	-0.961304	-2.13928	-4.27856	-7.4707	-11.6394		110.25	0.100708	0.0396729	-0.0274658	-0.106812	-0.192261	-0.320435	-0.518799	-0.860596	-1.45264	-2.46582		110.25	0.0823975	0.0457764	0.012207	-0.0305176	-0.0671387	-0.137329	-0.253296	-0.494385	-0.949097	-1.71204
	110.5	0.10376	0.0305176	-0.0488281	-0.180054	-0.421143	-0.964355	-2.13623	-4.28467	-7.48596	-11.6486		110.5	0.0946045	0.0427246	-0.0274658	-0.100708	-0.192261	-0.323486	-0.521851	-0.866699	-1.45264	-2.46887		110.5	0.0762939	0.0488281	0.012207	-0.0305176	-0.0671387	-0.140381	-0.262451	-0.497437	-0.949097	-1.71814
	110.75	0.10376	0.0305176	-0.0488281	-0.186157	-0.421143	-0.964355	-2.13623	-4.29077	-7.49817	-11.6608		110.75	0.100708	0.0427246	-0.0305176	-0.0976562	-0.195312	-0.323486	-0.527954	-0.863647	-1.45874	-2.47498		110.75	0.0762939	0.0488281	0.0152588	-0.0305176	-0.0732422	-0.137329	-0.268555	-0.500488	-0.939941	-1.71814
	111	0.10376	0.0335693	-0.0518799	-0.186157	-0.418091	-0.964355	-2.14539	-4.29382	-7.50732	-11.6699		111	0.0946045	0.0396729	-0.0335693	-0.0976562	-0.192261	-0.320435	-0.531006	-0.863647	-1.45569	-2.47803		111	0.0823975	0.0488281	0.00610352	-0.0274658	-0.0732422	-0.137329	-0.268555	-0.506592	-0.942993	-1.71814
	111.25	0.100708	0.0366211	-0.0549316	-0.186157	-0.421143	-0.970459	-2.14539	-4.29993	-7.51648	-11.6791		111.25	0.0946045	0.0335693	-0.0305176	-0.100708	-0.192261	-0.320435	-0.527954	-0.866699	-1.45569	-2.48108		111.25	0.088501	0.0427246	0.00610352	-0.0244141	-0.0762939	-0.140381	-0.265503	-0.506592	-0.949097	-1.72424
	111.5	0.106812	0.0366211	-0.0579834	-0.180054	-0.421143	-0.973511	-2.14844	-4.30298	-7.52563	-11.6882		111.5	0.0976562	0.0335693	-0.0305176	-0.100708	-0.189209	-0.323486	-0.524902	-0.869751	-1.45874	-2.48718		111.5	0.0915527	0.0427246	0.00915527	-0.0244141	-0.0732422	-0.137329	-0.265503	-0.509644	-0.9552	-1.72424
	111.75	0.106812	0.0335693	-0.0549316	-0.177002	-0.421143	-0.973511	-2.15759	-4.30908	-7.52869	-11.7004		111.75	0.100708	0.0305176	-0.0244141	-0.10376	-0.192261	-0.323486	-0.524902	-0.866699	-1.46179	-2.49329		111.75	0.088501	0.0457764	0.012207	-0.0274658	-0.0732422	-0.140381	-0.265503	-0.50354	-0.958252	-1.72729
	112	0.106812	0.0335693	-0.0549316	-0.180054	-0.424194	-0.976562	-2.16064	-4.32129	-7.53784	-11.7065		112	0.100708	0.0274658	-0.0244141	-0.100708	-0.192261	-0.323486	-0.521851	-0.872803	-1.4679	-2.49634		112	0.0854492	0.0518799	0.012207	-0.0274658	-0.0701904	-0.137329	-0.265503	-0.506592	-0.958252	-1.73035
	112.25	0.10376	0.0305176	-0.0549316	-0.189209	-0.424194	-0.976562	-2.16064	-4.32739	-7.5531	-11.7157		112.25	0.100708	0.0366211	-0.0274658	-0.100708	-0.192261	-0.323486	-0.521851	-0.869751	-1.47095	-2.49939		112.25	0.0854492	0.0518799	0.0152588	-0.0244141	-0.0701904	-0.140381	-0.265503	-0.50354	-0.958252	-1.73645
	112.5	0.109863	0.0305176	-0.0549316	-0.186157	-0.424194	-0.973511	-2.16675	-4.3335	-7.5592	-11.7279		112.5	0.100708	0.0366211	-0.0274658	-0.10376	-0.192261	-0.323486	-0.521851	-0.869751	-1.47705	-2.50549		112.5	0.0762939	0.0549316	0.012207	-0.0244141	-0.0732422	-0.140381	-0.265503	-0.50354	-0.9552	-1.7395
	112.75	0.106812	0.0335693	-0.0518799	-0.186157	-0.424194	-0.973511	-2.1698	-4.34265	-7.56836	-11.7432		112.75	0.0976562	0.0366211	-0.0274658	-0.10376	-0.195312	-0.317383	-0.521851	-0.875854	-1.474	-2.5116		112.75	0.0823975	0.0518799	0.00915527	-0.0305176	-0.0732422	-0.140381	-0.265503	-0.506592	-0.952148	-1.7395
	113	0.10376	0.0335693	-0.0518799	-0.180054	-0.427246	-0.976562	-2.17285	-4.3457	-7.57751	-11.7462		113	0.0946045	0.0366211	-0.0305176	-0.10376	-0.198364	-0.317383	-0.521851	-0.872803	-1.474	-2.52075		113	0.0793457	0.0457764	0.00610352	-0.0274658	-0.0701904	-0.146484	-0.262451	-0.50354	-0.958252	-1.74255
	113.25	0.10376	0.0366211	-0.0518799	-0.177002	-0.421143	-0.979614	-2.1759	-4.35181	-7.58667	-11.7554		113.25	0.0976562	0.0335693	-0.0305176	-0.100708	-0.192261	-0.320435	-0.527954	-0.872803	-1.4801	-2.5238		113.25	0.0854492	0.0457764	0.00915527	-0.0274658	-0.0732422	-0.149536	-0.265503	-0.506592	-0.964355	-1.74255
	113.5	0.10376	0.0366211	-0.0488281	-0.186157	-0.421143	-0.982666	-2.18201	-4.36096	-7.59583	-11.7645		113.5	0.0976562	0.0366211	-0.0366211	-0.100708	-0.192261	-0.323486	-0.527954	-0.872803	-1.48315	-2.52991		113.5	0.0854492	0.0457764	0.012207	-0.0274658	-0.0732422	-0.143433	-0.268555	-0.512695	-0.961304	-1.74561
	113.75	0.10376	0.0335693	-0.0518799	-0.180054	-0.421143	-0.985718	-2.18506	-4.37012	-7.60193	-11.7706		113.75	0.100708	0.0335693	-0.0305176	-0.0976562	-0.195312	-0.323486	-0.527954	-0.878906	-1.4801	-2.52991		113.75	0.0823975	0.0488281	0.012207	-0.0244141	-0.0701904	-0.140381	-0.274658	-0.515747	-0.961304	-1.75171
	114	0.106812	0.0335693	-0.0549316	-0.186157	-0.424194	-0.982666	-2.18811	-4.37317	-7.61108	-11.7889		114	0.100708	0.0335693	-0.0305176	-0.0976562	-0.192261	-0.323486	-0.531006	-0.878906	-1.48621	-2.53601		114	0.0854492	0.0457764	0.0152588	-0.0305176	-0.0701904	-0.137329	-0.271606	-0.512695	-0.967407	-1.75476
	114.25	0.10376	0.0335693	-0.0518799	-0.186157	-0.421143	-0.985718	-2.19116	-4.37927	-7.62024	-11.7981		114.25	0.0976562	0.0335693	-0.0305176	-0.0976562	-0.192261	-0.326538	-0.531006	-0.878906	-1.48926	-2.54211		114.25	0.0823975	0.0488281	0.012207	-0.0366211	-0.0732422	-0.137329	-0.268555	-0.512695	-0.967407	-1.76086
	114.5	0.10376	0.0274658	-0.0518799	-0.186157	-0.424194	-0.985718	-2.19421	-4.38232	-7.62939	-11.8073		114.5	0.0976562	0.0335693	-0.0305176	-0.0976562	-0.195312	-0.323486	-0.527954	-0.878906	-1.48926	-2.54211		114.5	0.0854492	0.0457764	0.00915527	-0.0274658	-0.0701904	-0.143433	-0.268555	-0.515747	-0.967407	-1.75476
	114.75	0.106812	0.0274658	-0.0518799	-0.186157	-0.427246	-0.985718	-2.19421	-4.38843	-7.6355	-11.8103		114.75	0.0976562	0.0335693	-0.0274658	-0.100708	-0.195312	-0.323486	-0.531006	-0.878906	-1.49231	-2.54517		114.75	0.0854492	0.0457764	0.00610352	-0.0213623	-0.0732422	-0.143433	-0.268555	-0.515747	-0.970459	-1.76086
	115	0.109863	0.0335693	-0.0549316	-0.186157	-0.424194	-0.98877	-2.19421	-4.39453	-7.64465	-11.8195		115	0.0976562	0.0335693	-0.0274658	-0.10376	-0.195312	-0.323486	-0.534058	-0.878906	-1.49536	-2.55127		115	0.0823975	0.0427246	0.00610352	-0.0213623	-0.0762939	-0.140381	-0.271606	-0.512695	-0.973511	-1.76086
	115.25	0.109863	0.0366211	-0.0518799	-0.180054	-0.427246	-0.994873	-2.20032	-4.40369	-7.65076	-11.8317		115.25	0.0976562	0.0335693	-0.0274658	-0.10376	-0.192261	-0.320435	-0.531006	-0.881958	-1.49536	-2.55432		115.25	0.0854492	0.0457764	0.012207	-0.0213623	-0.0762939	-0.140381	-0.271606	-0.515747	-0.973511	-1.76086
	115.5	0.106812	0.0396729	-0.0518799	-0.177002	-0.430298	-0.991821	-2.20642	-4.40979	-7.66296	-11.8378		115.5	0.0976562	0.0366211	-0.0274658	-0.10376	-0.189209	-0.323486	-0.527954	-0.88501	-1.50146	-2.56348		115.5	0.088501	0.0488281	0.0152588	-0.0244141	-0.0701904	-0.143433	-0.274658	-0.515747	-0.976562	-1.77002
	115.75	0.10376	0.0366211	-0.0549316	-0.180054	-0.424194	-0.997925	-2.21863	-4.41895	-7.67212	-11.853		115.75	0.0976562	0.0335693	-0.0305176	-0.100708	-0.186157	-0.323486	-0.531006	-0.88501	-1.50452	-2.56653		115.75	0.0854492	0.0518799	0.012207	-0.0274658	-0.0671387	-0.140381	-0.271606	-0.515747	-0.979614	-1.77612
	116	0.10376	0.0335693	-0.0518799	-0.180054	-0.430298	-1.00098	-2.22168	-4.42505	-7.67822	-11.8561		116	0.0976562	0.0335693	-0.0335693	-0.100708	-0.189209	-0.320435	-0.531006	-0.88501	-1.51062	-2.56958		116	0.0854492	0.0549316	0.012207	-0.0274658	-0.0701904	-0.143433	-0.271606	-0.515747	-0.979614	-1.77917
	116.25	0.106812	0.0305176	-0.0549316	-0.189209	-0.427246	-0.997925	-2.22168	-4.4281	-7.68738	-11.8683		116.25	0.0946045	0.0396729	-0.0305176	-0.100708	-0.192261	-0.323486	-0.534058	-0.88501	-1.50452	-2.56958		116.25	0.0823975	0.0518799	0.012207	-0.0274658	-0.0701904	-0.146484	-0.271606	-0.521851	-0.982666	-1.78223
	116.5	0.112915	0.0305176	-0.0549316	-0.189209	-0.430298	-1.00098	-2.22473	-4.4342	-7.69653	-11.8805		116.5	0.10376	0.0335693	-0.0274658	-0.0976562	-0.201416	-0.326538	-0.537109	-0.888062	-1.51062	-2.57874		116.5	0.088501	0.0457764	0.012207	-0.0274658	-0.0701904	-0.149536	-0.271606	-0.521851	-0.985718	-1.78223
	116.75	0.109863	0.0335693	-0.0518799	-0.180054	-0.430298	-0.994873	-2.22473	-4.44336	-7.70264	-11.8896		116.75	0.100708	0.0305176	-0.0274658	-0.10376	-0.201416	-0.323486	-0.534058	-0.888062	-1.51367	-2.58484		116.75	0.0854492	0.0457764	0.012207	-0.0274658	-0.0732422	-0.143433	-0.274658	-0.524902	-0.985718	-1.77917
	117	0.109863	0.0305176	-0.0549316	-0.180054	-0.43335	-0.997925	-2.23389	-4.44641	-7.71179	-11.8958		117	0.100708	0.0335693	-0.0274658	-0.10376	-0.198364	-0.323486	-0.534058	-0.891113	-1.51367	-2.58789		117	0.0854492	0.0457764	0.00915527	-0.0244141	-0.0732422	-0.137329	-0.274658	-0.524902	-0.985718	-1.77917
	117.25	0.106812	0.0305176	-0.0549316	-0.177002	-0.430298	-0.997925	-2.23389	-4.44946	-7.724	-11.908		117.25	0.0976562	0.0305176	-0.0244141	-0.10376	-0.192261	-0.332642	-0.534058	-0.891113	-1.51672	-2.59399		117.25	0.088501	0.0518799	0.0152588	-0.0244141	-0.0732422	-0.137329	-0.271606	-0.524902	-0.98877	-1.78528
	117.5	0.109863	0.0335693	-0.0518799	-0.180054	-0.430298	-1.00403	-2.23999	-4.45862	-7.7301	-11.9141		117.5	0.0976562	0.0274658	-0.0305176	-0.106812	-0.192261	-0.326538	-0.531006	-0.891113	-1.51978	-2.6001		117.5	0.088501	0.0549316	0.0152588	-0.0244141	-0.0732422	-0.137329	-0.268555	-0.524902	-0.98877	-1.79138
	117.75	0.106812	0.0305176	-0.0518799	-0.180054	-0.430298	-1.00708	-2.23999	-4.46777	-7.73926	-11.9232		117.75	0.0946045	0.0305176	-0.0305176	-0.100708	-0.192261	-0.323486	-0.527954	-0.891113	-1.52893	-2.6001		117.75	0.0823975	0.0488281	0.012207	-0.0244141	-0.0732422	-0.140381	-0.271606	-0.524902	-0.98877	-1.79443
	118	0.106812	0.0305176	-0.0549316	-0.186157	-0.43335	-1.00708	-2.24304	-4.47388	-7.74536	-11.9354		118	0.0976562	0.0335693	-0.0274658	-0.100708	-0.192261	-0.320435	-0.531006	-0.900269	-1.52893	-2.60315		118	0.0823975	0.0457764	0.012207	-0.0244141	-0.0732422	-0.146484	-0.274658	-0.521851	-0.997925	-1.79749
	118.25	0.106812	0.0335693	-0.0549316	-0.180054	-0.43335	-1.00708	-2.24915	-4.47693	-7.75452	-11.9446		118.25	0.0976562	0.0335693	-0.0305176	-0.10376	-0.195312	-0.323486	-0.534058	-0.900269	-1.53198	-2.60925		118.25	0.0793457	0.0488281	0.012207	-0.0244141	-0.0701904	-0.146484	-0.280762	-0.521851	-0.994873	-1.80054
	118.5	0.109863	0.0335693	-0.0518799	-0.180054	-0.43335	-1.00708	-2.24915	-4.48914	-7.76062	-11.9476		118.5	0.100708	0.0335693	-0.0305176	-0.106812	-0.198364	-0.323486	-0.534058	-0.900269	-1.53198	-2.6123		118.5	0.0854492	0.0457764	0.00610352	-0.0274658	-0.0732422	-0.143433	-0.27771	-0.521851	-0.994873	-1.80054
	118.75	0.112915	0.0305176	-0.0610352	-0.186157	-0.43335	-1.00708	-2.25525	-4.49219	-7.76978	-11.9537		118.75	0.100708	0.0335693	-0.0305176	-0.10376	-0.192261	-0.326538	-0.537109	-0.900269	-1.53809	-2.61841		118.75	0.0854492	0.0457764	0.00915527	-0.0274658	-0.0701904	-0.146484	-0.274658	-0.524902	-1.00098	-1.80054
	119	0.106812	0.0305176	-0.0549316	-0.177002	-0.43335	-1.01318	-2.2583	-4.49524	-7.77893	-11.9659		119	0.100708	0.0335693	-0.0305176	-0.10376	-0.198364	-0.332642	-0.537109	-0.900269	-1.54114	-2.62451		119	0.088501	0.0488281	0.012207	-0.0305176	-0.0701904	-0.143433	-0.274658	-0.527954	-1.00098	-1.80969
	119.25	0.109863	0.0305176	-0.0549316	-0.180054	-0.427246	-1.01624	-2.26135	-4.50134	-7.78198	-11.972		119.25	0.0976562	0.0335693	-0.0305176	-0.100708	-0.198364	-0.332642	-0.537109	-0.900269	-1.53809	-2.62451		119.25	0.0823975	0.0518799	0.0183105	-0.0305176	-0.0701904	-0.140381	-0.27771	-0.527954	-1.00403	-1.81274
	119.5	0.109863	0.0305176	-0.0549316	-0.177002	-0.436401	-1.01929	-2.26746	-4.50745	-7.79114	-11.9843		119.5	0.0976562	0.0335693	-0.0335693	-0.0976562	-0.198364	-0.332642	-0.537109	-0.906372	-1.54114	-2.63062		119.5	0.0854492	0.0457764	0.012207	-0.0244141	-0.0701904	-0.140381	-0.27771	-0.531006	-1.00403	-1.80969
	119.75	0.109863	0.0305176	-0.0549316	-0.177002	-0.43335	-1.01929	-2.26746	-4.51355	-7.80334	-11.9965		119.75	0.100708	0.0335693	-0.0305176	-0.0976562	-0.195312	-0.326538	-0.537109	-0.909424	-1.54724	-2.63367		119.75	0.0823975	0.0488281	0.0183105	-0.0213623	-0.0701904	-0.146484	-0.27771	-0.534058	-1.00403	-1.8158
	120	0.106812	0.0335693	-0.0518799	-0.180054	-0.43335	-1.02234	-2.27661	-4.52271	-7.80945	-12.0026		120	0.100708	0.0335693	-0.0366211	-0.100708	-0.192261	-0.320435	-0.537109	-0.912476	-1.54724	-2.63672		120	0.0823975	0.0488281	0.012207	-0.0213623	-0.0732422	-0.146484	-0.27771	-0.537109	-1.00403	-1.8158
	120.25	0.106812	0.0305176	-0.0518799	-0.177002	-0.436401	-1.01624	-2.27966	-4.52576	-7.8186	-12.0087		120.25	0.0976562	0.0335693	-0.0366211	-0.100708	-0.192261	-0.323486	-0.540161	-0.912476	-1.54724	-2.64282		120.25	0.0854492	0.0457764	0.00915527	-0.0213623	-0.0732422	-0.143433	-0.27771	-0.537109	-1.00403	-1.8158
	120.5	0.106812	0.0335693	-0.0549316	-0.177002	-0.430298	-1.01929	-2.27966	-4.53186	-7.82776	-12.0209		120.5	0.0976562	0.0305176	-0.0244141	-0.100708	-0.192261	-0.326538	-0.540161	-0.912476	-1.55029	-2.64893		120.5	0.088501	0.0488281	0.012207	-0.0244141	-0.0732422	-0.143433	-0.274658	-0.534058	-1.00708	-1.82495
	120.75	0.109863	0.0335693	-0.0518799	-0.186157	-0.43335	-1.02234	-2.28271	-4.53796	-7.82776	-12.027		120.75	0.0976562	0.0305176	-0.0244141	-0.10376	-0.195312	-0.326538	-0.537109	-0.912476	-1.55334	-2.65503		120.75	0.0915527	0.0488281	0.012207	-0.0244141	-0.0701904	-0.140381	-0.27771	-0.527954	-1.01318	-1.828
	121	0.112915	0.0335693	-0.0518799	-0.180054	-0.43335	-1.02234	-2.28882	-4.54407	-7.83691	-12.0331		121	0.0946045	0.0335693	-0.0244141	-0.10376	-0.195312	-0.323486	-0.534058	-0.912476	-1.55945	-2.65808		121	0.0854492	0.0518799	0.012207	-0.0305176	-0.0701904	-0.140381	-0.280762	-0.524902	-1.01318	-1.83105
	121.25	0.112915	0.0305176	-0.0518799	-0.180054	-0.43335	-1.02234	-2.29492	-4.55322	-7.84607	-12.0422		121.25	0.0976562	0.0366211	-0.0244141	-0.100708	-0.192261	-0.326538	-0.534058	-0.918579	-1.5625	-2.66113		121.25	0.0854492	0.0488281	0.012207	-0.0244141	-0.0671387	-0.140381	-0.27771	-0.524902	-1.01318	-1.83105
	121.5	0.106812	0.0305176	-0.0518799	-0.186157	-0.436401	-1.02844	-2.29187	-4.55933	-7.85217	-12.0544		121.5	0.0946045	0.0366211	-0.0274658	-0.100708	-0.192261	-0.32959	-0.540161	-0.912476	-1.56555	-2.66724		121.5	0.0854492	0.0518799	0.0152588	-0.0274658	-0.0671387	-0.143433	-0.27771	-0.531006	-1.01624	-1.83716
	121.75	0.106812	0.0305176	-0.0549316	-0.186157	-0.439453	-1.02539	-2.29797	-4.56543	-7.86438	-12.0636		121.75	0.0946045	0.0335693	-0.0305176	-0.100708	-0.192261	-0.326538	-0.546265	-0.918579	-1.56555	-2.67029		121.75	0.0793457	0.0488281	0.0152588	-0.0244141	-0.0732422	-0.143433	-0.280762	-0.537109	-1.01624	-1.84021
	122	0.106812	0.0335693	-0.0488281	-0.186157	-0.439453	-1.02844	-2.29797	-4.56848	-7.87659	-12.0697		122	0.0946045	0.0366211	-0.0305176	-0.0976562	-0.195312	-0.332642	-0.55542	-0.918579	-1.5686	-2.67334		122	0.0823975	0.0457764	0.012207	-0.0274658	-0.0671387	-0.149536	-0.27771	-0.540161	-1.01624	-1.84021
	122.25	0.106812	0.0366211	-0.0518799	-0.177002	-0.436401	-1.03149	-2.30103	-4.57458	-7.87964	-12.0758		122.25	0.0976562	0.0335693	-0.0274658	-0.100708	-0.192261	-0.332642	-0.558472	-0.924683	-1.5686	-2.67944		122.25	0.0854492	0.0457764	0.00915527	-0.0244141	-0.0671387	-0.146484	-0.27771	-0.543213	-1.02234	-1.84021
	122.5	0.106812	0.0335693	-0.0518799	-0.180054	-0.436401	-1.02844	-2.30713	-4.58374	-7.88574	-12.0819		122.5	0.100708	0.0335693	-0.0274658	-0.100708	-0.198364	-0.32959	-0.55542	-0.921631	-1.57166	-2.6825		122.5	0.0854492	0.0457764	0.00915527	-0.0244141	-0.0732422	-0.140381	-0.280762	-0.543213	-1.02539	-1.84631
	122.75	0.109863	0.0305176	-0.0518799	-0.177002	-0.436401	-1.03455	-2.31018	-4.58679	-7.8949	-12.0911		122.75	0.100708	0.0335693	-0.0274658	-0.100708	-0.192261	-0.326538	-0.546265	-0.927734	-1.57471	-2.67944		122.75	0.088501	0.0488281	0.012207	-0.0244141	-0.0701904	-0.137329	-0.283813	-0.540161	-1.02539	-1.84937
	123	0.106812	0.0335693	-0.0518799	-0.177002	-0.439453	-1.03455	-2.31323	-4.5929	-7.901	-12.1002		123	0.100708	0.0335693	-0.0274658	-0.100708	-0.195312	-0.32959	-0.543213	-0.930786	-1.57776	-2.6886		123	0.0854492	0.0488281	0.0152588	-0.0274658	-0.0701904	-0.140381	-0.280762	-0.540161	-1.02539	-1.84326
	123.25	0.106812	0.0335693	-0.0518799	-0.180054	-0.442505	-1.03455	-2.31323	-4.59595	-7.90405	-12.1033		123.25	0.0976562	0.0305176	-0.0274658	-0.100708	-0.192261	-0.32959	-0.543213	-0.930786	-1.58081	-2.69165		123.25	0.0854492	0.0518799	0.0183105	-0.0274658	-0.0732422	-0.143433	-0.283813	-0.540161	-1.02844	-1.84326
	123.5	0.109863	0.0305176	-0.0579834	-0.186157	-0.442505	-1.04065	-2.32239	-4.6051	-7.91321	-12.1155		123.5	0.0976562	0.0335693	-0.0274658	-0.100708	-0.198364	-0.326538	-0.543213	-0.930786	-1.58691	-2.70081		123.5	0.0823975	0.0518799	0.012207	-0.0213623	-0.0732422	-0.146484	-0.280762	-0.540161	-1.02539	-1.84937
	123.75	0.109863	0.0335693	-0.0579834	-0.186157	-0.439453	-1.04065	-2.32544	-4.60815	-7.91931	-12.1185		123.75	0.0976562	0.0305176	-0.0274658	-0.0976562	-0.192261	-0.326538	-0.543213	-0.930786	-1.58997	-2.70386		123.75	0.088501	0.0488281	0.00610352	-0.0213623	-0.0701904	-0.146484	-0.280762	-0.540161	-1.02539	-1.85547
	124	0.106812	0.0335693	-0.0610352	-0.180054	-0.436401	-1.0376	-2.32544	-4.62036	-7.92847	-12.1246		124	0.0976562	0.0305176	-0.0274658	-0.10376	-0.198364	-0.323486	-0.546265	-0.930786	-1.58997	-2.70996		124	0.0823975	0.0488281	0.00915527	-0.0183105	-0.0701904	-0.143433	-0.27771	-0.543213	-1.02844	-1.86157
	124.25	0.106812	0.0305176	-0.0549316	-0.186157	-0.439453	-1.04065	-2.32849	-4.62341	-7.93457	-12.1338		124.25	0.0976562	0.0305176	-0.0274658	-0.10376	-0.195312	-0.326538	-0.543213	-0.927734	-1.58997	-2.70996		124.25	0.0854492	0.0488281	0.00915527	-0.0183105	-0.0701904	-0.143433	-0.27771	-0.543213	-1.03149	-1.86768
	124.5	0.106812	0.0305176	-0.0488281	-0.180054	-0.436401	-1.04675	-2.33154	-4.62341	-7.94067	-12.1399		124.5	0.0976562	0.0335693	-0.0274658	-0.10376	-0.192261	-0.32959	-0.546265	-0.930786	-1.58997	-2.72522		124.5	0.0823975	0.0488281	0.012207	-0.0274658	-0.0701904	-0.143433	-0.27771	-0.540161	-1.03149	-1.86768
	124.75	0.10376	0.0305176	-0.0427246	-0.180054	-0.439453	-1.04675	-2.33765	-4.62952	-7.94067	-12.149		124.75	0.0976562	0.0366211	-0.0274658	-0.10376	-0.192261	-0.332642	-0.55542	-0.933838	-1.59302	-2.72827		124.75	0.0823975	0.0488281	0.012207	-0.0274658	-0.0701904	-0.143433	-0.283813	-0.543213	-1.0376	-1.86768
	125	0.106812	0.0274658	-0.0488281	-0.180054	-0.442505	-1.04675	-2.34375	-4.63562	-7.95288	-12.1582		125	0.0946045	0.0335693	-0.0274658	-0.100708	-0.195312	-0.332642	-0.55542	-0.93689	-1.59607	-2.72827		125	0.0823975	0.0488281	0.012207	-0.0305176	-0.0671387	-0.146484	-0.286865	-0.552368	-1.04065	-1.87073
	125.25	0.106812	0.0274658	-0.0488281	-0.177002	-0.439453	-1.05286	-2.34375	-4.64478	-7.96204	-12.1643		125.25	0.0976562	0.0335693	-0.0335693	-0.100708	-0.192261	-0.332642	-0.55542	-0.942993	-1.59607	-2.73132		125.25	0.0823975	0.0457764	0.012207	-0.0274658	-0.0701904	-0.143433	-0.283813	-0.552368	-1.0376	-1.87073
	125.5	0.106812	0.0305176	-0.0549316	-0.180054	-0.439453	-1.04675	-2.3407	-4.64783	-7.97119	-12.1735		125.5	0.0976562	0.0366211	-0.0335693	-0.0976562	-0.195312	-0.32959	-0.558472	-0.946045	-1.59912	-2.73132		125.5	0.088501	0.0457764	0.012207	-0.0244141	-0.0732422	-0.143433	-0.283813	-0.552368	-1.0376	-1.87683
	125.75	0.106812	0.0305176	-0.0579834	-0.177002	-0.439453	-1.05286	-2.34375	-4.65393	-7.97729	-12.1765		125.75	0.0976562	0.0335693	-0.0305176	-0.100708	-0.198364	-0.32959	-0.558472	-0.942993	-1.59912	-2.73438		125.75	0.088501	0.0518799	0.012207	-0.0244141	-0.0762939	-0.146484	-0.283813	-0.546265	-1.04065	-1.87378
	126	0.106812	0.0305176	-0.0579834	-0.177002	-0.442505	-1.05286	-2.35291	-4.66003	-7.98645	-12.1857		126	0.0976562	0.0366211	-0.0274658	-0.0976562	-0.195312	-0.326538	-0.55542	-0.946045	-1.60522	-2.73743		126	0.0854492	0.0488281	0.012207	-0.0244141	-0.0793457	-0.143433	-0.283813	-0.552368	-1.04675	-1.87683
	126.25	0.106812	0.0335693	-0.0549316	-0.177002	-0.436401	-1.05286	-2.35596	-4.66614	-7.9895	-12.1948		126.25	0.0976562	0.0366211	-0.0244141	-0.0976562	-0.192261	-0.332642	-0.552368	-0.942993	-1.60828	-2.74963		126.25	0.0823975	0.0457764	0.012207	-0.0244141	-0.0732422	-0.140381	-0.283813	-0.546265	-1.04675	-1.87683
	126.5	0.106812	0.0305176	-0.0488281	-0.177002	-0.439453	-1.05286	-2.35901	-4.67224	-7.99561	-12.1979		126.5	0.10376	0.0366211	-0.0244141	-0.100708	-0.192261	-0.332642	-0.55542	-0.942993	-1.60828	-2.75574		126.5	0.0793457	0.0488281	0.00915527	-0.0274658	-0.0732422	-0.137329	-0.283813	-0.546265	-1.04675	-1.88293
	126.75	0.10376	0.0335693	-0.0518799	-0.180054	-0.442505	-1.05591	-2.36511	-4.67529	-8.00476	-12.207		126.75	0.0946045	0.0366211	-0.0274658	-0.0976562	-0.195312	-0.332642	-0.55542	-0.942993	-1.61438	-2.76184		126.75	0.0793457	0.0457764	0.012207	-0.0274658	-0.0671387	-0.140381	-0.286865	-0.546265	-1.04675	-1.88599
	127	0.10376	0.0335693	-0.0549316	-0.186157	-0.439453	-1.05591	-2.36511	-4.6814	-8.01392	-12.2131		127	0.0946045	0.0366211	-0.0305176	-0.100708	-0.198364	-0.332642	-0.55542	-0.949097	-1.61743	-2.76184		127	0.0823975	0.0457764	0.00610352	-0.0213623	-0.0640869	-0.140381	-0.286865	-0.55542	-1.04065	-1.88904
	127.25	0.10376	0.0335693	-0.0488281	-0.189209	-0.445557	-1.05591	-2.37122	-4.6875	-8.01697	-12.2162		127.25	0.0976562	0.0335693	-0.0305176	-0.0976562	-0.198364	-0.332642	-0.561523	-0.949097	-1.62354	-2.76489		127.25	0.0854492	0.0457764	0.012207	-0.0244141	-0.0671387	-0.146484	-0.283813	-0.55542	-1.04675	-1.89209
	127.5	0.106812	0.0305176	-0.0488281	-0.186157	-0.445557	-1.05591	-2.37427	-4.69055	-8.02612	-12.2253		127.5	0.0976562	0.0335693	-0.0305176	-0.100708	-0.195312	-0.32959	-0.558472	-0.949097	-1.62659	-2.76794		127.5	0.0854492	0.0488281	0.012207	-0.0244141	-0.0701904	-0.149536	-0.286865	-0.55542	-1.05286	-1.89819
	127.75	0.106812	0.0305176	-0.0518799	-0.186157	-0.442505	-1.05591	-2.38037	-4.6936	-8.02917	-12.2345		127.75	0.0976562	0.0366211	-0.0274658	-0.0976562	-0.195312	-0.332642	-0.561523	-0.9552	-1.62354	-2.76794		127.75	0.0823975	0.0488281	0.00915527	-0.0274658	-0.0732422	-0.146484	-0.283813	-0.561523	-1.05591	-1.89819
	128	0.106812	0.0335693	-0.0518799	-0.186157	-0.442505	-1.05896	-2.38037	-4.69666	-8.03528	-12.2375		128	0.0976562	0.0305176	-0.0274658	-0.10376	-0.198364	-0.335693	-0.558472	-0.9552	-1.62354	-2.7771		128	0.0854492	0.0427246	0.0152588	-0.0244141	-0.0701904	-0.149536	-0.283813	-0.561523	-1.05286	-1.89514
	128.25	0.112915	0.0305176	-0.0549316	-0.180054	-0.442505	-1.06506	-2.38647	-4.70276	-8.04443	-12.2528		128.25	0.0976562	0.0335693	-0.0244141	-0.10376	-0.198364	-0.332642	-0.561523	-0.9552	-1.62659	-2.78015		128.25	0.0823975	0.0457764	0.012207	-0.0244141	-0.0762939	-0.143433	-0.27771	-0.558472	-1.05286	-1.90125
	128.5	0.106812	0.0335693	-0.0549316	-0.180054	-0.445557	-1.06506	-2.38953	-4.70886	-8.05359	-12.262		128.5	0.100708	0.0335693	-0.0305176	-0.100708	-0.201416	-0.332642	-0.558472	-0.9552	-1.63269	-2.78625		128.5	0.0823975	0.0457764	0.012207	-0.0274658	-0.0732422	-0.143433	-0.283813	-0.55542	-1.05286	-1.90125
	128.75	0.10376	0.0305176	-0.0549316	-0.186157	-0.445557	-1.06812	-2.38647	-4.71497	-8.05359	-12.2681		128.75	0.100708	0.0335693	-0.0274658	-0.0976562	-0.195312	-0.332642	-0.561523	-0.961304	-1.63574	-2.78931		128.75	0.088501	0.0457764	0.012207	-0.0305176	-0.0732422	-0.143433	-0.289917	-0.558472	-1.05286	-1.90125
	129	0.106812	0.0305176	-0.0518799	-0.189209	-0.445557	-1.06506	-2.38953	-4.72412	-8.0658	-12.2711		129	0.100708	0.0335693	-0.0274658	-0.0976562	-0.198364	-0.32959	-0.564575	-0.958252	-1.63574	-2.79236		129	0.088501	0.0488281	0.00915527	-0.0274658	-0.0732422	-0.146484	-0.289917	-0.561523	-1.06201	-1.9104
	129.25	0.106812	0.0305176	-0.0518799	-0.186157	-0.445557	-1.06506	-2.39563	-4.73022	-8.0719	-12.2772		129.25	0.0976562	0.0335693	-0.0274658	-0.0976562	-0.192261	-0.335693	-0.561523	-0.958252	-1.64185	-2.79846		129.25	0.0854492	0.0488281	0.00610352	-0.0274658	-0.0732422	-0.143433	-0.292969	-0.558472	-1.06201	-1.9104
	129.5	0.10376	0.0305176	-0.0518799	-0.180054	-0.442505	-1.06812	-2.39868	-4.73022	-8.078	-12.2803		129.5	0.100708	0.0366211	-0.0274658	-0.0976562	-0.195312	-0.338745	-0.564575	-0.958252	-1.64795	-2.80151		129.5	0.0854492	0.0488281	0.00915527	-0.0274658	-0.0701904	-0.143433	-0.292969	-0.564575	-1.06201	-1.91345
	129.75	0.106812	0.0305176	-0.0518799	-0.177002	-0.442505	-1.06812	-2.40479	-4.73633	-8.08105	-12.2864		129.75	0.100708	0.0335693	-0.0244141	-0.100708	-0.195312	-0.335693	-0.564575	-0.961304	-1.64795	-2.81067		129.75	0.0823975	0.0488281	0.012207	-0.0274658	-0.0701904	-0.146484	-0.289917	-0.564575	-1.06812	-1.91345
	130	0.106812	0.0274658	-0.0549316	-0.180054	-0.445557	-1.07117	-2.41089	-4.74243	-8.08716	-12.2986		130	0.100708	0.0335693	-0.0244141	-0.100708	-0.192261	-0.332642	-0.564575	-0.961304	-1.651	-2.81372		130	0.0823975	0.0488281	0.012207	-0.0244141	-0.0701904	-0.146484	-0.286865	-0.561523	-1.06506	-1.91956
	130.25	0.106812	0.0335693	-0.0488281	-0.186157	-0.442505	-1.07422	-2.40784	-4.74548	-8.09326	-12.3016		130.25	0.0976562	0.0366211	-0.0274658	-0.100708	-0.195312	-0.338745	-0.561523	-0.964355	-1.651	-2.81372		130.25	0.0793457	0.0488281	0.012207	-0.0244141	-0.0701904	-0.146484	-0.289917	-0.561523	-1.06506	-1.92566
	130.5	0.106812	0.0335693	-0.0488281	-0.189209	-0.445557	-1.07422	-2.40784	-4.75159	-8.09937	-12.3138		130.5	0.0946045	0.0396729	-0.0274658	-0.10376	-0.195312	-0.338745	-0.567627	-0.967407	-1.651	-2.81982		130.5	0.0793457	0.0488281	0.00915527	-0.0274658	-0.0701904	-0.149536	-0.286865	-0.561523	-1.06201	-1.92261
	130.75	0.100708	0.0335693	-0.0518799	-0.189209	-0.448608	-1.07727	-2.41394	-4.76074	-8.10547	-12.3199		130.75	0.0915527	0.0396729	-0.0274658	-0.100708	-0.198364	-0.335693	-0.564575	-0.967407	-1.651	-2.82288		130.75	0.0823975	0.0488281	0.00915527	-0.0274658	-0.0762939	-0.146484	-0.286865	-0.564575	-1.07117	-1.92261
	131	0.10376	0.0366211	-0.0518799	-0.186157	-0.442505	-1.07727	-2.41699	-4.75769	-8.11768	-12.326		131	0.0976562	0.0396729	-0.0305176	-0.100708	-0.192261	-0.335693	-0.570679	-0.967407	-1.6571	-2.82288		131	0.0854492	0.0457764	0.0152588	-0.0274658	-0.0732422	-0.146484	-0.289917	-0.567627	-1.07422	-1.92566
	131.25	0.106812	0.0335693	-0.0518799	-0.186157	-0.445557	-1.07727	-2.42004	-4.76685	-8.12378	-12.3291		131.25	0.0976562	0.0366211	-0.0305176	-0.100708	-0.195312	-0.335693	-0.57373	-0.970459	-1.6571	-2.83203		131.25	0.0915527	0.0427246	0.012207	-0.0274658	-0.0732422	-0.146484	-0.289917	-0.57373	-1.07422	-1.92261
	131.5	0.109863	0.0305176	-0.0549316	-0.186157	-0.45166	-1.08032	-2.4231	-4.77295	-8.12378	-12.3352		131.5	0.10376	0.0305176	-0.0305176	-0.100708	-0.192261	-0.332642	-0.570679	-0.967407	-1.66321	-2.83813		131.5	0.088501	0.0427246	0.012207	-0.0274658	-0.0732422	-0.149536	-0.289917	-0.567627	-1.07727	-1.92871
	131.75	0.106812	0.0335693	-0.0549316	-0.180054	-0.448608	-1.08032	-2.42615	-4.7699	-8.13293	-12.3413		131.75	0.0976562	0.0335693	-0.0305176	-0.0976562	-0.192261	-0.338745	-0.567627	-0.973511	-1.66626	-2.84119		131.75	0.0823975	0.0427246	0.012207	-0.0244141	-0.0732422	-0.146484	-0.292969	-0.570679	-1.07727	-1.93787
	132	0.106812	0.0335693	-0.0518799	-0.177002	-0.448608	-1.08032	-2.4292	-4.776	-8.13904	-12.3474		132	0.0976562	0.0305176	-0.0305176	-0.0976562	-0.195312	-0.341797	-0.570679	-0.967407	-1.66626	-2.84729		132	0.0823975	0.0488281	0.012207	-0.0274658	-0.0732422	-0.146484	-0.292969	-0.567627	-1.07422	-1.93481
	132.25	0.106812	0.0305176	-0.0518799	-0.186157	-0.457764	-1.08032	-2.4353	-4.78516	-8.14514	-12.3535		132.25	0.0976562	0.0335693	-0.0274658	-0.100708	-0.195312	-0.341797	-0.567627	-0.976562	-1.66931	-2.85339		132.25	0.0823975	0.0518799	0.012207	-0.0274658	-0.0732422	-0.146484	-0.289917	-0.570679	-1.07727	-1.93787
	132.5	0.106812	0.0335693	-0.0518799	-0.186157	-0.454712	-1.08337	-2.43835	-4.78821	-8.1543	-12.3627		132.5	0.0946045	0.0366211	-0.0274658	-0.0976562	-0.198364	-0.338745	-0.567627	-0.973511	-1.67542	-2.85339		132.5	0.0854492	0.0488281	0.00915527	-0.0305176	-0.0762939	-0.149536	-0.292969	-0.570679	-1.07422	-1.94092
	132.75	0.10376	0.0335693	-0.0518799	-0.189209	-0.45166	-1.08032	-2.43835	-4.79736	-8.1604	-12.3657		132.75	0.0976562	0.0366211	-0.0274658	-0.0976562	-0.198364	-0.338745	-0.57373	-0.973511	-1.67542	-2.85645		132.75	0.0854492	0.0457764	0.00915527	-0.0274658	-0.0732422	-0.149536	-0.292969	-0.57373	-1.07422	-1.94092
	133	0.10376	0.0335693	-0.0518799	-0.189209	-0.448608	-1.08643	-2.44141	-4.80042	-8.16345	-12.3749		133	0.100708	0.0335693	-0.0274658	-0.0976562	-0.204468	-0.338745	-0.567627	-0.976562	-1.67542	-2.86255		133	0.0854492	0.0488281	0.00915527	-0.0274658	-0.0701904	-0.149536	-0.292969	-0.576782	-1.08032	-1.94397
	133.25	0.106812	0.0305176	-0.0518799	-0.192261	-0.45166	-1.08643	-2.44141	-4.80957	-8.16956	-12.381		133.25	0.100708	0.0305176	-0.0274658	-0.100708	-0.201416	-0.332642	-0.570679	-0.979614	-1.67847	-2.8656		133.25	0.0854492	0.0457764	0.00915527	-0.0244141	-0.0671387	-0.152588	-0.292969	-0.57373	-1.08643	-1.94702
	133.5	0.106812	0.0335693	-0.0518799	-0.186157	-0.448608	-1.08948	-2.44751	-4.81567	-8.17566	-12.384		133.5	0.100708	0.0335693	-0.0274658	-0.0976562	-0.195312	-0.335693	-0.57373	-0.979614	-1.68152	-2.86865		133.5	0.088501	0.0427246	0.00915527	-0.0274658	-0.0671387	-0.149536	-0.292969	-0.57373	-1.08948	-1.94702
	133.75	0.109863	0.0335693	-0.0518799	-0.186157	-0.448608	-1.08948	-2.45056	-4.81567	-8.17871	-12.3932		133.75	0.10376	0.0366211	-0.0305176	-0.100708	-0.195312	-0.344849	-0.576782	-0.982666	-1.68762	-2.8717		133.75	0.0854492	0.0457764	0.012207	-0.0305176	-0.0671387	-0.149536	-0.292969	-0.576782	-1.08643	-1.95007
	134	0.106812	0.0335693	-0.0518799	-0.186157	-0.45166	-1.08948	-2.45361	-4.81873	-8.19092	-12.3962		134	0.10376	0.0366211	-0.0305176	-0.10376	-0.195312	-0.344849	-0.57373	-0.982666	-1.69067	-2.87781		134	0.0823975	0.0488281	0.012207	-0.0335693	-0.0701904	-0.146484	-0.292969	-0.57373	-1.08948	-1.95618
	134.25	0.106812	0.0335693	-0.0518799	-0.186157	-0.454712	-1.09253	-2.45667	-4.82178	-8.19702	-12.4054		134.25	0.0976562	0.0366211	-0.0305176	-0.100708	-0.195312	-0.341797	-0.579834	-0.985718	-1.69373	-2.87781		134.25	0.0823975	0.0488281	0.012207	-0.0305176	-0.0732422	-0.149536	-0.296021	-0.57373	-1.09253	-1.95923
	134.5	0.10376	0.0335693	-0.0518799	-0.186157	-0.454712	-1.09253	-2.45972	-4.82788	-8.20312	-12.4084		134.5	0.0946045	0.0366211	-0.0366211	-0.10376	-0.192261	-0.338745	-0.579834	-0.985718	-1.69373	-2.88086		134.5	0.0854492	0.0488281	0.00915527	-0.0305176	-0.0762939	-0.149536	-0.299072	-0.579834	-1.08948	-1.95923
	134.75	0.112915	0.0366211	-0.0518799	-0.189209	-0.457764	-1.09558	-2.45972	-4.83093	-8.20618	-12.4146		134.75	0.0976562	0.0335693	-0.0305176	-0.106812	-0.195312	-0.338745	-0.579834	-0.985718	-1.69678	-2.88391		134.75	0.0854492	0.0488281	0.00915527	-0.0244141	-0.0793457	-0.149536	-0.296021	-0.579834	-1.09253	-1.95923
	135	0.109863	0.0366211	-0.0518799	-0.186157	-0.454712	-1.09558	-2.46582	-4.84009	-8.21533	-12.4237		135	0.0946045	0.0335693	-0.0274658	-0.100708	-0.195312	-0.338745	-0.576782	-0.985718	-1.69678	-2.88391		135	0.0823975	0.0457764	0.012207	-0.0213623	-0.0793457	-0.146484	-0.299072	-0.576782	-1.09558	-1.95618
	135.25	0.109863	0.0396729	-0.0518799	-0.186157	-0.454712	-1.09863	-2.46887	-4.84619	-8.21838	-12.4268		135.25	0.0946045	0.0305176	-0.0305176	-0.100708	-0.198364	-0.338745	-0.576782	-0.985718	-1.69678	-2.89307		135.25	0.0823975	0.0457764	0.012207	-0.0244141	-0.0762939	-0.146484	-0.299072	-0.579834	-1.09558	-1.95923
	135.5	0.109863	0.0366211	-0.0518799	-0.189209	-0.454712	-1.09863	-2.47498	-4.84924	-8.22449	-12.4329		135.5	0.0976562	0.0335693	-0.0305176	-0.100708	-0.198364	-0.338745	-0.57373	-0.98877	-1.69678	-2.90222		135.5	0.0823975	0.0488281	0.00915527	-0.0244141	-0.0701904	-0.146484	-0.292969	-0.582886	-1.09558	-1.96533
	135.75	0.106812	0.0335693	-0.0518799	-0.189209	-0.454712	-1.09863	-2.47803	-4.85535	-8.23669	-12.439		135.75	0.100708	0.0335693	-0.0274658	-0.100708	-0.198364	-0.338745	-0.576782	-0.98877	-1.70593	-2.91138		135.75	0.0762939	0.0488281	0.012207	-0.0274658	-0.0732422	-0.149536	-0.296021	-0.579834	-1.09863	-1.97144
	136	0.10376	0.0305176	-0.0518799	-0.189209	-0.454712	-1.09558	-2.47803	-4.8645	-8.2428	-12.4451		136	0.0946045	0.0396729	-0.0305176	-0.100708	-0.198364	-0.341797	-0.57373	-0.98877	-1.70898	-2.91443		136	0.0823975	0.0457764	0.00915527	-0.0274658	-0.0732422	-0.152588	-0.292969	-0.582886	-1.09863	-1.97754
	136.25	0.106812	0.0305176	-0.0518799	-0.189209	-0.457764	-1.10168	-2.48108	-4.86755	-8.2489	-12.4512		136.25	0.0976562	0.0335693	-0.0305176	-0.10376	-0.201416	-0.341797	-0.579834	-0.994873	-1.71204	-2.91748		136.25	0.0854492	0.0457764	0.00915527	-0.0305176	-0.0732422	-0.15564	-0.296021	-0.582886	-1.10168	-1.97449
	136.5	0.106812	0.0305176	-0.0518799	-0.192261	-0.457764	-1.09863	-2.48413	-4.87366	-8.255	-12.4573		136.5	0.100708	0.0366211	-0.0274658	-0.100708	-0.201416	-0.335693	-0.579834	-0.991821	-1.71509	-2.92053		136.5	0.0915527	0.0457764	0.012207	-0.0274658	-0.0732422	-0.161743	-0.296021	-0.585938	-1.10168	-1.97754
	136.75	0.109863	0.0335693	-0.0518799	-0.186157	-0.454712	-1.09863	-2.48718	-4.87366	-8.255	-12.4603		136.75	0.0976562	0.0335693	-0.0335693	-0.10376	-0.201416	-0.338745	-0.582886	-0.994873	-1.71204	-2.92358		136.75	0.0915527	0.0488281	0.00915527	-0.0244141	-0.0732422	-0.152588	-0.296021	-0.585938	-1.10779	-1.98059
	137	0.109863	0.0366211	-0.0518799	-0.186157	-0.45166	-1.10474	-2.49023	-4.87366	-8.26111	-12.4664		137	0.0976562	0.0335693	-0.0305176	-0.10376	-0.201416	-0.338745	-0.582886	-0.997925	-1.70898	-2.92053		137	0.088501	0.0488281	0.00610352	-0.0244141	-0.0732422	-0.146484	-0.296021	-0.588989	-1.11084	-1.98059
	137.25	0.112915	0.0366211	-0.0488281	-0.180054	-0.454712	-1.10779	-2.49939	-4.87976	-8.26721	-12.4725		137.25	0.100708	0.0335693	-0.0274658	-0.100708	-0.195312	-0.338745	-0.582886	-0.997925	-1.71204	-2.92664		137.25	0.0854492	0.0518799	0.012207	-0.0244141	-0.0732422	-0.143433	-0.299072	-0.588989	-1.11389	-1.98059
	137.5	0.109863	0.0305176	-0.0518799	-0.177002	-0.454712	-1.10779	-2.49939	-4.88586	-8.27332	-12.4786		137.5	0.0976562	0.0366211	-0.0274658	-0.10376	-0.195312	-0.341797	-0.582886	-0.991821	-1.71814	-2.92969		137.5	0.0793457	0.0488281	0.0152588	-0.0244141	-0.0732422	-0.146484	-0.296021	-0.585938	-1.11389	-1.98669
	137.75	0.109863	0.0335693	-0.0488281	-0.186157	-0.457764	-1.10779	-2.49939	-4.88892	-8.27637	-12.4847		137.75	0.0946045	0.0366211	-0.0244141	-0.100708	-0.198364	-0.341797	-0.582886	-0.994873	-1.72424	-2.93579		137.75	0.0854492	0.0488281	0.0152588	-0.0244141	-0.0732422	-0.149536	-0.302124	-0.585938	-1.10779	-1.98669
	138	0.109863	0.0305176	-0.0518799	-0.189209	-0.457764	-1.11389	-2.49939	-4.90112	-8.28857	-12.4908		138	0.0976562	0.0396729	-0.0274658	-0.100708	-0.198364	-0.338745	-0.576782	-1.00098	-1.72729	-2.94189		138	0.0854492	0.0518799	0.012207	-0.0244141	-0.0762939	-0.146484	-0.305176	-0.588989	-1.10779	-1.98975
	138.25	0.106812	0.0366211	-0.0549316	-0.192261	-0.457764	-1.10779	-2.50549	-4.90417	-8.29468	-12.4939		138.25	0.100708	0.0396729	-0.0274658	-0.100708	-0.201416	-0.338745	-0.576782	-1.00403	-1.7334	-2.948		138.25	0.0823975	0.0488281	0.012207	-0.0244141	-0.0762939	-0.15564	-0.302124	-0.588989	-1.11084	-1.9928
	138.5	0.106812	0.0366211	-0.0518799	-0.189209	-0.457764	-1.10779	-2.50854	-4.91028	-8.29773	-12.5		138.5	0.0976562	0.0366211	-0.0274658	-0.10376	-0.204468	-0.341797	-0.579834	-1.00403	-1.73035	-2.95105		138.5	0.0823975	0.0457764	0.00915527	-0.0244141	-0.0762939	-0.15564	-0.302124	-0.585938	-1.11389	-1.99585
	138.75	0.106812	0.0335693	-0.0518799	-0.189209	-0.457764	-1.11084	-2.5116	-4.91333	-8.30383	-12.5061		138.75	0.100708	0.0366211	-0.0305176	-0.109863	-0.201416	-0.341797	-0.582886	-1.00098	-1.73035	-2.95715		138.75	0.0915527	0.0457764	0.00915527	-0.0274658	-0.0732422	-0.152588	-0.296021	-0.588989	-1.11694	-1.9989
	139	0.106812	0.0366211	-0.0549316	-0.186157	-0.454712	-1.11084	-2.51465	-4.91943	-8.30994	-12.5061		139	0.0976562	0.0335693	-0.0274658	-0.106812	-0.195312	-0.338745	-0.585938	-1.00098	-1.73645	-2.96021		139	0.088501	0.0488281	0.0152588	-0.0274658	-0.0732422	-0.152588	-0.296021	-0.585938	-1.12	-1.9989
	139.25	0.106812	0.0335693	-0.0549316	-0.186157	-0.454712	-1.11389	-2.5177	-4.91943	-8.31299	-12.5153		139.25	0.100708	0.0335693	-0.0305176	-0.10376	-0.195312	-0.341797	-0.585938	-1.00098	-1.7395	-2.96326		139.25	0.0823975	0.0488281	0.0152588	-0.0274658	-0.0732422	-0.146484	-0.299072	-0.588989	-1.12305	-2.005
	139.5	0.109863	0.0305176	-0.0518799	-0.186157	-0.457764	-1.11389	-2.52075	-4.92859	-8.31909	-12.5275		139.5	0.100708	0.0366211	-0.0305176	-0.100708	-0.195312	-0.338745	-0.585938	-1.00708	-1.7395	-2.96631		139.5	0.0854492	0.0488281	0.0152588	-0.0305176	-0.0701904	-0.149536	-0.296021	-0.588989	-1.12	-2.005
	139.75	0.106812	0.0305176	-0.0518799	-0.189209	-0.457764	-1.11694	-2.52686	-4.93164	-8.32825	-12.5305		139.75	0.0946045	0.0335693	-0.0335693	-0.0976562	-0.201416	-0.338745	-0.588989	-1.01013	-1.74255	-2.96936		139.75	0.088501	0.0488281	0.0152588	-0.0305176	-0.0671387	-0.152588	-0.299072	-0.595093	-1.12305	-2.005
	140	0.10376	0.0305176	-0.0518799	-0.180054	-0.457764	-1.12	-2.52686	-4.9408	-8.3374	-12.5305		140	0.0946045	0.0335693	-0.0366211	-0.0976562	-0.198364	-0.338745	-0.588989	-1.01013	-1.74255	-2.97241		140	0.088501	0.0457764	0.0152588	-0.0274658	-0.0762939	-0.152588	-0.302124	-0.598145	-1.12305	-2.005
	140.25	0.106812	0.0335693	-0.0549316	-0.186157	-0.460815	-1.12	-2.52991	-4.9408	-8.34045	-12.5366		140.25	0.0915527	0.0335693	-0.0366211	-0.100708	-0.198364	-0.344849	-0.592041	-1.01013	-1.74561	-2.97546		140.25	0.088501	0.0427246	0.012207	-0.0213623	-0.0732422	-0.149536	-0.308228	-0.604248	-1.12305	-2.01416
	140.5	0.109863	0.0335693	-0.0549316	-0.180054	-0.457764	-1.12305	-2.53296	-4.94995	-8.34351	-12.5458		140.5	0.0976562	0.0274658	-0.0335693	-0.10376	-0.195312	-0.341797	-0.592041	-1.01013	-1.74561	-2.98157		140.5	0.0915527	0.0457764	0.00915527	-0.0213623	-0.0701904	-0.149536	-0.299072	-0.598145	-1.12915	-2.01416
	140.75	0.109863	0.0366211	-0.0518799	-0.189209	-0.460815	-1.12305	-2.53601	-4.94995	-8.34961	-12.5488		140.75	0.100708	0.0274658	-0.0305176	-0.100708	-0.195312	-0.344849	-0.585938	-1.01318	-1.75476	-2.99072		140.75	0.0854492	0.0457764	0.012207	-0.0183105	-0.0701904	-0.149536	-0.299072	-0.595093	-1.1322	-2.01721
	141	0.112915	0.0305176	-0.0457764	-0.192261	-0.457764	-1.12305	-2.53906	-4.94995	-8.34961	-12.558		141	0.0976562	0.0305176	-0.0305176	-0.100708	-0.201416	-0.344849	-0.582886	-1.01318	-1.75476	-2.99377		141	0.0793457	0.0488281	0.00610352	-0.0274658	-0.0701904	-0.149536	-0.299072	-0.588989	-1.1322	-2.02026
	141.25	0.109863	0.0305176	-0.0518799	-0.192261	-0.460815	-1.1261	-2.54211	-4.96216	-8.35876	-12.561		141.25	0.0976562	0.0305176	-0.0305176	-0.100708	-0.198364	-0.344849	-0.585938	-1.01624	-1.75781	-2.99988		141.25	0.0823975	0.0518799	0.012207	-0.0274658	-0.0701904	-0.149536	-0.299072	-0.592041	-1.12915	-2.02332
	141.5	0.10376	0.0305176	-0.0488281	-0.189209	-0.463867	-1.12305	-2.54517	-4.96826	-8.36182	-12.5641		141.5	0.0976562	0.0335693	-0.0305176	-0.100708	-0.201416	-0.341797	-0.585938	-1.01929	-1.75476	-3.00293		141.5	0.0793457	0.0579834	0.012207	-0.0274658	-0.0701904	-0.152588	-0.299072	-0.595093	-1.12915	-2.02332
	141.75	0.106812	0.0305176	-0.0488281	-0.186157	-0.463867	-1.1261	-2.54517	-4.97742	-8.36792	-12.5732		141.75	0.0915527	0.0366211	-0.0305176	-0.100708	-0.201416	-0.341797	-0.588989	-1.01624	-1.76086	-3.00293		141.75	0.0823975	0.0549316	0.012207	-0.0274658	-0.0701904	-0.15564	-0.302124	-0.598145	-1.1322	-2.02637
	142	0.10376	0.0305176	-0.0549316	-0.180054	-0.463867	-1.12915	-2.54822	-4.97742	-8.37402	-12.5763		142	0.0946045	0.0335693	-0.0305176	-0.100708	-0.201416	-0.344849	-0.585938	-1.01624	-1.76392	-3.00903		142	0.0854492	0.0488281	0.012207	-0.0244141	-0.0762939	-0.152588	-0.302124	-0.601196	-1.12915	-2.02942
	142.25	0.106812	0.0305176	-0.0579834	-0.180054	-0.460815	-1.12915	-2.54822	-4.98047	-8.38318	-12.5824		142.25	0.100708	0.0335693	-0.0244141	-0.0976562	-0.201416	-0.341797	-0.582886	-1.01929	-1.76697	-3.01208		142.25	0.0854492	0.0488281	0.012207	-0.0213623	-0.0732422	-0.152588	-0.302124	-0.604248	-1.13525	-2.02942
	142.5	0.106812	0.0305176	-0.0518799	-0.186157	-0.457764	-1.1322	-2.55432	-4.98047	-8.38318	-12.5824		142.5	0.0976562	0.0366211	-0.0305176	-0.0976562	-0.201416	-0.341797	-0.592041	-1.02234	-1.76697	-3.01819		142.5	0.0854492	0.0427246	0.012207	-0.0244141	-0.0762939	-0.146484	-0.302124	-0.604248	-1.14441	-2.03247
	142.75	0.112915	0.0335693	-0.0518799	-0.186157	-0.457764	-1.1322	-2.55432	-4.98657	-8.38928	-12.5885		142.75	0.0976562	0.0335693	-0.0305176	-0.100708	-0.198364	-0.341797	-0.592041	-1.02234	-1.77002	-3.01819		142.75	0.0854492	0.0457764	0.012207	-0.0244141	-0.0762939	-0.146484	-0.305176	-0.6073	-1.14441	-2.03857
	143	0.109863	0.0335693	-0.0488281	-0.189209	-0.460815	-1.13525	-2.55737	-4.99268	-8.39539	-12.5916		143	0.0976562	0.0305176	-0.0305176	-0.100708	-0.195312	-0.338745	-0.592041	-1.02539	-1.77002	-3.02429		143	0.0854492	0.0488281	0.012207	-0.0244141	-0.0732422	-0.149536	-0.305176	-0.604248	-1.13831	-2.04163
	143.25	0.109863	0.0305176	-0.0518799	-0.186157	-0.463867	-1.13831	-2.56348	-4.99573	-8.39844	-12.5977		143.25	0.0976562	0.0305176	-0.0305176	-0.0976562	-0.192261	-0.341797	-0.592041	-1.02234	-1.77612	-3.02734		143.25	0.0854492	0.0488281	0.0152588	-0.0244141	-0.0732422	-0.152588	-0.302124	-0.598145	-1.14136	-2.04163
	143.5	0.109863	0.0305176	-0.0518799	-0.189209	-0.466919	-1.13525	-2.56653	-5.00183	-8.40149	-12.6068		143.5	0.0976562	0.0274658	-0.0305176	-0.100708	-0.195312	-0.341797	-0.592041	-1.02234	-1.77917	-3.0304		143.5	0.0854492	0.0488281	0.0152588	-0.0274658	-0.0701904	-0.152588	-0.302124	-0.604248	-1.13525	-2.04163
	143.75	0.106812	0.0335693	-0.0549316	-0.189209	-0.463867	-1.13525	-2.56958	-5.01099	-8.41064	-12.6099		143.75	0.0976562	0.0305176	-0.0274658	-0.100708	-0.198364	-0.335693	-0.588989	-1.02844	-1.77917	-3.03955		143.75	0.0915527	0.0457764	0.00915527	-0.0213623	-0.0701904	-0.152588	-0.302124	-0.604248	-1.13525	-2.04163
	144	0.106812	0.0335693	-0.0518799	-0.177002	-0.466919	-1.13525	-2.57263	-5.01404	-8.41064	-12.6099		144	0.0976562	0.0335693	-0.0305176	-0.100708	-0.195312	-0.338745	-0.592041	-1.02844	-1.78528	-3.0426		144	0.0823975	0.0488281	0.00610352	-0.0183105	-0.0762939	-0.152588	-0.302124	-0.604248	-1.13831	-2.04163
	144.25	0.109863	0.0305176	-0.0488281	-0.186157	-0.466919	-1.13831	-2.57263	-5.01099	-8.41675	-12.6221		144.25	0.0976562	0.0366211	-0.0244141	-0.10376	-0.198364	-0.341797	-0.598145	-1.02844	-1.78833	-3.04871		144.25	0.0823975	0.0457764	0.012207	-0.0213623	-0.0762939	-0.149536	-0.308228	-0.604248	-1.14441	-2.04468
	144.5	0.106812	0.0335693	-0.0488281	-0.186157	-0.466919	-1.13525	-2.57874	-5.01709	-8.42285	-12.6221		144.5	0.0976562	0.0366211	-0.0305176	-0.100708	-0.198364	-0.344849	-0.595093	-1.03149	-1.78833	-3.05481		144.5	0.0823975	0.0457764	0.012207	-0.0244141	-0.0732422	-0.146484	-0.302124	-0.6073	-1.15051	-2.05078
	144.75	0.10376	0.0335693	-0.0518799	-0.180054	-0.463867	-1.14136	-2.58179	-5.02014	-8.4259	-12.6282		144.75	0.100708	0.0335693	-0.0274658	-0.100708	-0.198364	-0.3479	-0.595093	-1.03149	-1.79443	-3.05786		144.75	0.0823975	0.0518799	0.012207	-0.0274658	-0.0732422	-0.149536	-0.302124	-0.6073	-1.15051	-2.05078
	145	0.10376	0.0305176	-0.0488281	-0.186157	-0.463867	-1.14441	-2.58179	-5.02625	-8.43506	-12.6312		145	0.100708	0.0366211	-0.0274658	-0.0976562	-0.201416	-0.3479	-0.598145	-1.03149	-1.79749	-3.05786		145	0.0823975	0.0457764	0.012207	-0.0305176	-0.0671387	-0.152588	-0.308228	-0.604248	-1.15356	-2.05994
	145.25	0.10376	0.0305176	-0.0488281	-0.186157	-0.466919	-1.14746	-2.58484	-5.03235	-8.44421	-12.6373		145.25	0.0976562	0.0335693	-0.0305176	-0.100708	-0.198364	-0.344849	-0.595093	-1.03455	-1.79749	-3.06091		145.25	0.0823975	0.0488281	0.0152588	-0.0305176	-0.0671387	-0.149536	-0.308228	-0.604248	-1.15356	-2.06299
	145.5	0.10376	0.0305176	-0.0518799	-0.186157	-0.466919	-1.15051	-2.58789	-5.0354	-8.44727	-12.6434		145.5	0.100708	0.0335693	-0.0305176	-0.0976562	-0.201416	-0.344849	-0.592041	-1.04065	-1.79749	-3.06091		145.5	0.0854492	0.0488281	0.0152588	-0.0244141	-0.0732422	-0.149536	-0.308228	-0.610352	-1.15356	-2.06299
	145.75	0.106812	0.0305176	-0.0518799	-0.186157	-0.466919	-1.14746	-2.59094	-5.03845	-8.44727	-12.6434		145.75	0.10376	0.0366211	-0.0274658	-0.100708	-0.201416	-0.344849	-0.595093	-1.04065	-1.80054	-3.06396		145.75	0.0854492	0.0457764	0.0152588	-0.0213623	-0.0732422	-0.152588	-0.308228	-0.6073	-1.15356	-2.05994
	146	0.109863	0.0305176	-0.0518799	-0.186157	-0.463867	-1.14746	-2.59094	-5.04456	-8.45032	-12.6465		146	0.0976562	0.0335693	-0.0305176	-0.10376	-0.195312	-0.344849	-0.598145	-1.04065	-1.80359	-3.07007		146	0.088501	0.0488281	0.012207	-0.0244141	-0.0732422	-0.152588	-0.308228	-0.610352	-1.15967	-2.06299
	146.25	0.109863	0.0335693	-0.0549316	-0.186157	-0.466919	-1.14746	-2.59399	-5.04761	-8.45337	-12.6495		146.25	0.0976562	0.0335693	-0.0274658	-0.10376	-0.192261	-0.338745	-0.595093	-1.04675	-1.80359	-3.07922		146.25	0.0854492	0.0457764	0.00915527	-0.0244141	-0.0732422	-0.152588	-0.308228	-0.610352	-1.15967	-2.06299
	146.5	0.109863	0.0335693	-0.0518799	-0.180054	-0.466919	-1.15356	-2.6001	-5.04761	-8.45947	-12.6617		146.5	0.0976562	0.0274658	-0.0274658	-0.100708	-0.192261	-0.341797	-0.595093	-1.0437	-1.80664	-3.08228		146.5	0.0793457	0.0457764	0.00610352	-0.0244141	-0.0762939	-0.149536	-0.308228	-0.610352	-1.15662	-2.05994
	146.75	0.106812	0.0335693	-0.0518799	-0.186157	-0.466919	-1.15356	-2.6001	-5.05371	-8.46252	-12.6648		146.75	0.0946045	0.0335693	-0.0274658	-0.100708	-0.195312	-0.3479	-0.595093	-1.0437	-1.81274	-3.08228		146.75	0.0823975	0.0488281	0.00915527	-0.0244141	-0.0732422	-0.149536	-0.308228	-0.610352	-1.15662	-2.06909
	147	0.10376	0.0335693	-0.0518799	-0.189209	-0.469971	-1.15051	-2.6001	-5.05981	-8.47473	-12.6709		147	0.0946045	0.0335693	-0.0274658	-0.100708	-0.198364	-0.3479	-0.598145	-1.04065	-1.8158	-3.08838		147	0.0823975	0.0488281	0.00915527	-0.0274658	-0.0701904	-0.152588	-0.308228	-0.610352	-1.15662	-2.07214
	147.25	0.106812	0.0335693	-0.0488281	-0.186157	-0.469971	-1.15356	-2.6062	-5.06592	-8.48083	-12.674		147.25	0.0946045	0.0366211	-0.0244141	-0.0976562	-0.201416	-0.344849	-0.601196	-1.04065	-1.8158	-3.08533		147.25	0.0823975	0.0488281	0.012207	-0.0244141	-0.0701904	-0.152588	-0.308228	-0.613403	-1.15967	-2.0752
	147.5	0.112915	0.0305176	-0.0488281	-0.189209	-0.466919	-1.15356	-2.60925	-5.06592	-8.48389	-12.674		147.5	0.0976562	0.0396729	-0.0305176	-0.100708	-0.204468	-0.3479	-0.604248	-1.0376	-1.8158	-3.09143		147.5	0.0823975	0.0457764	0.0183105	-0.0244141	-0.0793457	-0.15564	-0.308228	-0.616455	-1.16272	-2.0752
	147.75	0.106812	0.0335693	-0.0518799	-0.186157	-0.466919	-1.15662	-2.6123	-5.07202	-8.48694	-12.6801		147.75	0.10376	0.0396729	-0.0274658	-0.100708	-0.198364	-0.3479	-0.604248	-1.0437	-1.8158	-3.09753		147.75	0.0854492	0.0488281	0.0152588	-0.0244141	-0.0732422	-0.158691	-0.311279	-0.613403	-1.16882	-2.0752
	148	0.106812	0.0335693	-0.0488281	-0.186157	-0.469971	-1.15967	-2.6123	-5.07507	-8.49304	-12.6831		148	0.10376	0.0366211	-0.0274658	-0.0976562	-0.198364	-0.3479	-0.604248	-1.04675	-1.81885	-3.10364		148	0.0823975	0.0457764	0.0152588	-0.0244141	-0.0762939	-0.15564	-0.308228	-0.619507	-1.16577	-2.0813
	148.25	0.106812	0.0305176	-0.0518799	-0.186157	-0.469971	-1.16272	-2.61536	-5.07812	-8.49304	-12.6892		148.25	0.10376	0.0366211	-0.0305176	-0.100708	-0.198364	-0.3479	-0.604248	-1.0498	-1.8219	-3.11279		148.25	0.0823975	0.0457764	0.0152588	-0.0244141	-0.0732422	-0.15564	-0.302124	-0.616455	-1.16577	-2.0813
	148.5	0.106812	0.0305176	-0.0518799	-0.186157	-0.469971	-1.16272	-2.61536	-5.07812	-8.49915	-12.6953		148.5	0.100708	0.0366211	-0.0274658	-0.0976562	-0.198364	-0.350952	-0.601196	-1.0498	-1.828	-3.1189		148.5	0.0854492	0.0457764	0.0152588	-0.0244141	-0.0701904	-0.15564	-0.308228	-0.610352	-1.16272	-2.0874
	148.75	0.10376	0.0335693	-0.0518799	-0.189209	-0.473022	-1.16577	-2.61536	-5.08728	-8.50525	-12.6984		148.75	0.0976562	0.0366211	-0.0274658	-0.0976562	-0.198364	-0.350952	-0.598145	-1.05591	-1.83411	-3.12195		148.75	0.0854492	0.0518799	0.012207	-0.0274658	-0.0671387	-0.146484	-0.314331	-0.616455	-1.16272	-2.0874
	149	0.10376	0.0335693	-0.0518799	-0.189209	-0.466919	-1.16272	-2.62146	-5.09033	-8.51135	-12.7045		149	0.0976562	0.0366211	-0.0274658	-0.0976562	-0.198364	-0.3479	-0.604248	-1.05896	-1.83411	-3.125		149	0.0793457	0.0488281	0.00915527	-0.0244141	-0.0732422	-0.152588	-0.320435	-0.616455	-1.16272	-2.08435
	149.25	0.109863	0.0335693	-0.0549316	-0.192261	-0.473022	-1.15967	-2.62756	-5.09644	-8.51746	-12.7075		149.25	0.0976562	0.0335693	-0.0305176	-0.10376	-0.198364	-0.3479	-0.604248	-1.05896	-1.84021	-3.12195		149.25	0.0854492	0.0488281	0.00610352	-0.0274658	-0.0762939	-0.152588	-0.314331	-0.616455	-1.16577	-2.09045
	149.5	0.106812	0.0366211	-0.0518799	-0.189209	-0.473022	-1.15967	-2.63062	-5.10254	-8.52356	-12.7045		149.5	0.0976562	0.0335693	-0.0274658	-0.10376	-0.198364	-0.3479	-0.601196	-1.05591	-1.83716	-3.125		149.5	0.088501	0.0488281	0.00610352	-0.0244141	-0.0762939	-0.152588	-0.314331	-0.619507	-1.17188	-2.09045
	149.75	0.106812	0.0366211	-0.0518799	-0.189209	-0.469971	-1.16577	-2.63367	-5.10559	-8.52356	-12.7106		149.75	0.106812	0.0305176	-0.0244141	-0.106812	-0.198364	-0.350952	-0.604248	-1.05896	-1.83716	-3.12805		149.75	0.0854492	0.0457764	0.00610352	-0.0213623	-0.0732422	-0.149536	-0.311279	-0.622559	-1.17493	-2.09045
	150	0.109863	0.0305176	-0.0488281	-0.189209	-0.469971	-1.16882	-2.63367	-5.10864	-8.52661	-12.7136		150	0.100708	0.0305176	-0.0213623	-0.10376	-0.204468	-0.354004	-0.604248	-1.05896	-1.84021	-3.13416		150	0.0854492	0.0457764	0.00610352	-0.0244141	-0.0701904	-0.152588	-0.308228	-0.619507	-1.17493	-2.09351
	150.25	0.109863	0.0305176	-0.0488281	-0.189209	-0.469971	-1.17188	-2.63672	-5.11169	-8.52966	-12.7167		150.25	0.0976562	0.0335693	-0.0244141	-0.10376	-0.198364	-0.350952	-0.601196	-1.05896	-1.84326	-3.14026		150.25	0.0823975	0.0488281	0.012207	-0.0274658	-0.0732422	-0.158691	-0.311279	-0.616455	-1.17798	-2.09961
	150.5	0.106812	0.0335693	-0.0488281	-0.180054	-0.473022	-1.17493	-2.63977	-5.11475	-8.53882	-12.7258		150.5	0.0946045	0.0396729	-0.0274658	-0.100708	-0.201416	-0.350952	-0.604248	-1.06201	-1.84326	-3.14331		150.5	0.0793457	0.0518799	0.0152588	-0.0274658	-0.0762939	-0.158691	-0.308228	-0.619507	-1.17798	-2.09656
	150.75	0.106812	0.0335693	-0.0518799	-0.186157	-0.473022	-1.17188	-2.63977	-5.1178	-8.54187	-12.7319		150.75	0.0946045	0.0427246	-0.0274658	-0.100708	-0.201416	-0.350952	-0.610352	-1.06201	-1.84326	-3.14636		150.75	0.0793457	0.0518799	0.0152588	-0.0274658	-0.0762939	-0.152588	-0.317383	-0.616455	-1.17798	-2.09961
	151	0.10376	0.0335693	-0.0518799	-0.189209	-0.473022	-1.16882	-2.64282	-5.1239	-8.54797	-12.738		151	0.0915527	0.0366211	-0.0305176	-0.100708	-0.201416	-0.3479	-0.616455	-1.06201	-1.84631	-3.14941		151	0.0823975	0.0457764	0.0183105	-0.0244141	-0.0732422	-0.152588	-0.314331	-0.62561	-1.17798	-2.10571
	151.25	0.10376	0.0305176	-0.0518799	-0.180054	-0.473022	-1.17493	-2.64893	-5.1239	-8.55408	-12.7411		151.25	0.0976562	0.0366211	-0.0305176	-0.0976562	-0.201416	-0.3479	-0.613403	-1.05896	-1.84631	-3.15552		151.25	0.088501	0.0396729	0.012207	-0.0244141	-0.0732422	-0.149536	-0.314331	-0.62561	-1.18103	-2.10571
	151.5	0.109863	0.0335693	-0.0518799	-0.186157	-0.469971	-1.17493	-2.64893	-5.1239	-8.55408	-12.7441		151.5	0.10376	0.0335693	-0.0274658	-0.100708	-0.198364	-0.3479	-0.616455	-1.06201	-1.84937	-3.15552		151.5	0.0854492	0.0427246	0.00915527	-0.0244141	-0.0762939	-0.149536	-0.314331	-0.628662	-1.18103	-2.10571
	151.75	0.109863	0.0366211	-0.0518799	-0.189209	-0.473022	-1.17493	-2.65198	-5.12695	-8.55713	-12.7502		151.75	0.106812	0.0335693	-0.0244141	-0.10376	-0.198364	-0.3479	-0.613403	-1.06506	-1.85242	-3.15857		151.75	0.088501	0.0457764	0.00915527	-0.0244141	-0.0732422	-0.152588	-0.311279	-0.628662	-1.18103	-2.10571
	152	0.112915	0.0366211	-0.0488281	-0.189209	-0.473022	-1.17493	-2.65503	-5.13611	-8.56018	-12.7533		152	0.10376	0.0335693	-0.0335693	-0.100708	-0.198364	-0.344849	-0.610352	-1.06506	-1.85242	-3.15857		152	0.0854492	0.0518799	0.00915527	-0.0274658	-0.0732422	-0.152588	-0.314331	-0.622559	-1.18408	-2.11487
	152.25	0.109863	0.0366211	-0.0488281	-0.189209	-0.476074	-1.17493	-2.65503	-5.14221	-8.56628	-12.7563		152.25	0.10376	0.0396729	-0.0305176	-0.100708	-0.201416	-0.350952	-0.610352	-1.07117	-1.86157	-3.16467		152.25	0.0793457	0.0518799	0.012207	-0.0274658	-0.0732422	-0.152588	-0.314331	-0.62561	-1.18103	-2.11487
	152.5	0.106812	0.0335693	-0.0518799	-0.192261	-0.479126	-1.17493	-2.65503	-5.14832	-8.57239	-12.7625		152.5	0.0976562	0.0366211	-0.0274658	-0.10376	-0.201416	-0.350952	-0.613403	-1.07422	-1.86157	-3.16772		152.5	0.0823975	0.0488281	0.012207	-0.0274658	-0.0732422	-0.158691	-0.317383	-0.628662	-1.18103	-2.11487
	152.75	0.106812	0.0305176	-0.0488281	-0.189209	-0.476074	-1.17798	-2.66113	-5.15747	-8.58154	-12.7655		152.75	0.0946045	0.0366211	-0.0305176	-0.106812	-0.201416	-0.350952	-0.610352	-1.07117	-1.86462	-3.17383		152.75	0.0854492	0.0488281	0.00915527	-0.0274658	-0.0732422	-0.15564	-0.317383	-0.628662	-1.18408	-2.11792
	153	0.10376	0.0335693	-0.0518799	-0.192261	-0.473022	-1.18103	-2.66418	-5.15747	-8.58459	-12.7686		153	0.0946045	0.0335693	-0.0305176	-0.10376	-0.204468	-0.350952	-0.613403	-1.07422	-1.86768	-3.17688		153	0.0854492	0.0457764	0.00305176	-0.0244141	-0.0762939	-0.15564	-0.317383	-0.62561	-1.18713	-2.11792
	153.25	0.10376	0.0305176	-0.0518799	-0.192261	-0.476074	-1.18103	-2.67029	-5.15747	-8.58765	-12.7716		153.25	0.0946045	0.0366211	-0.0274658	-0.109863	-0.204468	-0.357056	-0.616455	-1.07117	-1.86768	-3.18298		153.25	0.0823975	0.0488281	0.00610352	-0.0244141	-0.0762939	-0.15564	-0.311279	-0.628662	-1.19324	-2.12097
	153.5	0.10376	0.0366211	-0.0518799	-0.189209	-0.473022	-1.18408	-2.67029	-5.16357	-8.59375	-12.7716		153.5	0.0976562	0.0335693	-0.0305176	-0.10376	-0.201416	-0.357056	-0.613403	-1.07422	-1.87073	-3.18604		153.5	0.0854492	0.0488281	0.00915527	-0.0244141	-0.0762939	-0.158691	-0.311279	-0.62561	-1.19934	-2.12097
	153.75	0.106812	0.0366211	-0.0518799	-0.189209	-0.473022	-1.18713	-2.67334	-5.16663	-8.5968	-12.7777		153.75	0.10376	0.0335693	-0.0305176	-0.100708	-0.201416	-0.357056	-0.616455	-1.07422	-1.87073	-3.19214		153.75	0.0823975	0.0488281	0.012207	-0.0274658	-0.0732422	-0.15564	-0.311279	-0.628662	-1.20239	-2.12402
	154	0.109863	0.0335693	-0.0549316	-0.192261	-0.473022	-1.18408	-2.67334	-5.16968	-8.59985	-12.7838		154	0.0976562	0.0305176	-0.0305176	-0.100708	-0.201416	-0.357056	-0.616455	-1.07727	-1.87378	-3.19214		154	0.0854492	0.0457764	0.0183105	-0.0305176	-0.0793457	-0.15564	-0.317383	-0.631714	-1.19629	-2.12402
	154.25	0.112915	0.0335693	-0.0549316	-0.189209	-0.479126	-1.18408	-2.67334	-5.17273	-8.60596	-12.7838		154.25	0.100708	0.0335693	-0.0305176	-0.10376	-0.201416	-0.350952	-0.616455	-1.07727	-1.87683	-3.19519		154.25	0.0854492	0.0457764	0.0183105	-0.0305176	-0.0732422	-0.158691	-0.320435	-0.634766	-1.19324	-2.13013
	154.5	0.109863	0.0305176	-0.0549316	-0.192261	-0.479126	-1.18103	-2.67639	-5.17578	-8.61206	-12.793		154.5	0.0976562	0.0305176	-0.0305176	-0.0976562	-0.201416	-0.350952	-0.619507	-1.08032	-1.87683	-3.19824		154.5	0.0854492	0.0488281	0.012207	-0.0305176	-0.0701904	-0.152588	-0.320435	-0.634766	-1.19324	-2.13318
	154.75	0.112915	0.0305176	-0.0549316	-0.189209	-0.479126	-1.18408	-2.67639	-5.17883	-8.61511	-12.796		154.75	0.0976562	0.0366211	-0.0305176	-0.100708	-0.198364	-0.350952	-0.619507	-1.08032	-1.88293	-3.19824		154.75	0.0823975	0.0518799	0.00915527	-0.0244141	-0.0762939	-0.15564	-0.317383	-0.634766	-1.19324	-2.13318
	155	0.106812	0.0335693	-0.0518799	-0.189209	-0.479126	-1.18103	-2.67639	-5.18494	-8.61816	-12.796		155	0.100708	0.0366211	-0.0274658	-0.100708	-0.198364	-0.350952	-0.619507	-1.08032	-1.88293	-3.20435		155	0.0854492	0.0457764	0.012207	-0.0213623	-0.0762939	-0.152588	-0.314331	-0.637817	-1.19629	-2.13318
	155.25	0.106812	0.0396729	-0.0549316	-0.189209	-0.479126	-1.19019	-2.6825	-5.19104	-8.62732	-12.8021		155.25	0.0976562	0.0335693	-0.0305176	-0.100708	-0.201416	-0.350952	-0.619507	-1.08032	-1.88599	-3.21045		155.25	0.088501	0.0488281	0.012207	-0.0274658	-0.0762939	-0.15564	-0.317383	-0.634766	-1.20239	-2.13318
	155.5	0.106812	0.0335693	-0.0457764	-0.180054	-0.476074	-1.19019	-2.69165	-5.19409	-8.63037	-12.8052		155.5	0.0976562	0.0366211	-0.0305176	-0.10376	-0.201416	-0.354004	-0.619507	-1.08032	-1.88293	-3.21655		155.5	0.0854492	0.0518799	0.00915527	-0.0274658	-0.0762939	-0.15564	-0.314331	-0.631714	-1.20239	-2.13928
	155.75	0.10376	0.0335693	-0.0488281	-0.189209	-0.479126	-1.19324	-2.6947	-5.19714	-8.63037	-12.8082		155.75	0.0946045	0.0366211	-0.0305176	-0.109863	-0.198364	-0.357056	-0.616455	-1.08337	-1.89209	-3.22266		155.75	0.0793457	0.0488281	0.012207	-0.0274658	-0.0701904	-0.158691	-0.320435	-0.634766	-1.20239	-2.13928
	156	0.10376	0.0335693	-0.0457764	-0.192261	-0.482178	-1.19324	-2.69775	-5.2063	-8.63953	-12.8174		156	0.0976562	0.0366211	-0.0305176	-0.10376	-0.201416	-0.357056	-0.616455	-1.08337	-1.89209	-3.22571		156	0.0823975	0.0488281	0.012207	-0.0274658	-0.0762939	-0.15564	-0.323486	-0.631714	-1.2085	-2.14844
	156.25	0.106812	0.0366211	-0.0457764	-0.195312	-0.479126	-1.19019	-2.69775	-5.2002	-8.63647	-12.8235		156.25	0.0976562	0.0335693	-0.0305176	-0.10376	-0.204468	-0.357056	-0.619507	-1.08643	-1.88904	-3.22876		156.25	0.0823975	0.0488281	0.012207	-0.0305176	-0.0732422	-0.15564	-0.323486	-0.634766	-1.2085	-2.15454
	156.5	0.106812	0.0335693	-0.0549316	-0.195312	-0.476074	-1.19324	-2.69775	-5.20325	-8.64258	-12.8235		156.5	0.0976562	0.0335693	-0.0305176	-0.106812	-0.204468	-0.350952	-0.622559	-1.08948	-1.89209	-3.23181		156.5	0.0854492	0.0457764	0.012207	-0.0274658	-0.0762939	-0.164795	-0.320435	-0.637817	-1.20544	-2.14844
	156.75	0.112915	0.0366211	-0.0549316	-0.189209	-0.479126	-1.19324	-2.69775	-5.20935	-8.64868	-12.8265		156.75	0.0946045	0.0335693	-0.0274658	-0.10376	-0.204468	-0.354004	-0.619507	-1.08643	-1.89819	-3.23181		156.75	0.088501	0.0457764	0.012207	-0.0244141	-0.0701904	-0.161743	-0.320435	-0.637817	-1.2085	-2.14844
	157	0.109863	0.0366211	-0.0518799	-0.186157	-0.479126	-1.19629	-2.70386	-5.2124	-8.65479	-12.8326		157	0.0976562	0.0305176	-0.0274658	-0.10376	-0.201416	-0.354004	-0.619507	-1.08948	-1.89819	-3.23486		157	0.0915527	0.0488281	0.0152588	-0.0274658	-0.0762939	-0.158691	-0.320435	-0.640869	-1.2085	-2.14539
	157.25	0.109863	0.0366211	-0.0518799	-0.186157	-0.479126	-1.19934	-2.70386	-5.21545	-8.65784	-12.8326		157.25	0.100708	0.0335693	-0.0274658	-0.100708	-0.201416	-0.357056	-0.619507	-1.08643	-1.89514	-3.23486		157.25	0.0854492	0.0488281	0.012207	-0.0244141	-0.0762939	-0.152588	-0.320435	-0.643921	-1.2085	-2.14539
	157.5	0.10376	0.0366211	-0.0549316	-0.186157	-0.476074	-1.20239	-2.70691	-5.22156	-8.65784	-12.8296		157.5	0.0976562	0.0274658	-0.0305176	-0.100708	-0.198364	-0.354004	-0.619507	-1.09558	-1.89819	-3.24402		157.5	0.088501	0.0488281	0.00915527	-0.0274658	-0.0762939	-0.152588	-0.320435	-0.643921	-1.21155	-2.15149
	157.75	0.109863	0.0305176	-0.0549316	-0.186157	-0.476074	-1.20544	-2.70996	-5.22766	-8.66699	-12.8326		157.75	0.0976562	0.0305176	-0.0305176	-0.0976562	-0.201416	-0.350952	-0.616455	-1.09253	-1.90125	-3.24707		157.75	0.0854492	0.0518799	0.00915527	-0.0274658	-0.0701904	-0.152588	-0.323486	-0.643921	-1.21155	-2.15759
	158	0.106812	0.0305176	-0.0518799	-0.186157	-0.482178	-1.20239	-2.71301	-5.22766	-8.6731	-12.8418		158	0.0976562	0.0305176	-0.0305176	-0.0976562	-0.201416	-0.357056	-0.622559	-1.09558	-1.90735	-3.25012		158	0.0823975	0.0518799	0.012207	-0.0244141	-0.0732422	-0.152588	-0.323486	-0.640869	-1.2146	-2.16064
	158.25	0.106812	0.0335693	-0.0518799	-0.189209	-0.476074	-1.19934	-2.71606	-5.23071	-8.6731	-12.8418		158.25	0.0976562	0.0305176	-0.0305176	-0.100708	-0.201416	-0.357056	-0.62561	-1.09558	-1.91345	-3.25623		158.25	0.0793457	0.0518799	0.00915527	-0.0244141	-0.0762939	-0.158691	-0.323486	-0.643921	-1.2146	-2.16064
	158.5	0.106812	0.0335693	-0.0549316	-0.192261	-0.482178	-1.19934	-2.71912	-5.23682	-8.6792	-12.8479		158.5	0.0976562	0.0305176	-0.0274658	-0.10376	-0.201416	-0.357056	-0.622559	-1.09558	-1.91956	-3.26233		158.5	0.0823975	0.0488281	0.00915527	-0.0274658	-0.0762939	-0.15564	-0.323486	-0.640869	-1.2207	-2.16064
	158.75	0.106812	0.0366211	-0.0518799	-0.189209	-0.482178	-1.19934	-2.72217	-5.23987	-8.6792	-12.854		158.75	0.100708	0.0335693	-0.0274658	-0.109863	-0.201416	-0.360107	-0.622559	-1.09558	-1.91956	-3.26843		158.75	0.0823975	0.0488281	0.00915527	-0.0274658	-0.0671387	-0.15564	-0.314331	-0.640869	-1.22681	-2.16675
	159	0.106812	0.0366211	-0.0518799	-0.189209	-0.485229	-1.20239	-2.72522	-5.23987	-8.68225	-12.854		159	0.100708	0.0335693	-0.0244141	-0.109863	-0.198364	-0.360107	-0.622559	-1.09253	-1.92261	-3.27148		159	0.0823975	0.0457764	0.012207	-0.0274658	-0.0701904	-0.161743	-0.317383	-0.643921	-1.2207	-2.1637
	159.25	0.109863	0.0366211	-0.0518799	-0.192261	-0.482178	-1.2085	-2.73132	-5.24902	-8.6853	-12.854		159.25	0.0976562	0.0366211	-0.0274658	-0.10376	-0.204468	-0.357056	-0.619507	-1.09863	-1.92261	-3.27454		159.25	0.0854492	0.0488281	0.0152588	-0.0274658	-0.0701904	-0.158691	-0.320435	-0.646973	-1.2207	-2.16675
	159.5	0.109863	0.0274658	-0.0457764	-0.189209	-0.482178	-1.2085	-2.73132	-5.25208	-8.69141	-12.8662		159.5	0.0946045	0.0366211	-0.0305176	-0.10376	-0.204468	-0.354004	-0.622559	-1.10168	-1.92261	-3.27759		159.5	0.0854492	0.0518799	0.012207	-0.0244141	-0.0701904	-0.158691	-0.320435	-0.643921	-1.2207	-2.17285
	159.75	0.109863	0.0305176	-0.0518799	-0.189209	-0.482178	-1.2085	-2.72827	-5.25818	-8.69446	-12.8723		159.75	0.100708	0.0396729	-0.0305176	-0.10376	-0.204468	-0.350952	-0.628662	-1.10168	-1.92566	-3.28064		159.75	0.0854492	0.0518799	0.012207	-0.0244141	-0.0762939	-0.158691	-0.323486	-0.646973	-1.22375	-2.1759
	160	0.106812	0.0305176	-0.0518799	-0.189209	-0.482178	-1.2085	-2.73132	-5.26123	-8.70361	-12.8723		160	0.0976562	0.0366211	-0.0366211	-0.100708	-0.204468	-0.350952	-0.628662	-1.10474	-1.92261	-3.28369		160	0.0854492	0.0488281	0.012207	-0.0244141	-0.0793457	-0.161743	-0.323486	-0.650024	-1.22681	-2.1698
	160.25	0.106812	0.0335693	-0.0549316	-0.186157	-0.482178	-1.21155	-2.73438	-5.26428	-8.70972	-12.8723		160.25	0.0976562	0.0366211	-0.0305176	-0.100708	-0.204468	-0.354004	-0.631714	-1.10474	-1.92566	-3.28979		160.25	0.088501	0.0488281	0.012207	-0.0244141	-0.0762939	-0.15564	-0.326538	-0.656128	-1.22986	-2.17285
	160.5	0.109863	0.0335693	-0.0579834	-0.186157	-0.485229	-1.2085	-2.73438	-5.26428	-8.70972	-12.8693		160.5	0.100708	0.0335693	-0.0274658	-0.100708	-0.201416	-0.360107	-0.628662	-1.10168	-1.92871	-3.29285		160.5	0.0915527	0.0488281	0.012207	-0.0213623	-0.0732422	-0.15564	-0.326538	-0.653076	-1.22986	-2.17896
	160.75	0.109863	0.0366211	-0.0549316	-0.189209	-0.485229	-1.2085	-2.74048	-5.26733	-8.70972	-12.8754		160.75	0.0976562	0.0305176	-0.0213623	-0.100708	-0.198364	-0.357056	-0.62561	-1.10779	-1.93176	-3.2959		160.75	0.088501	0.0488281	0.012207	-0.0244141	-0.0762939	-0.158691	-0.326538	-0.653076	-1.22986	-2.17896
	161	0.109863	0.0335693	-0.0518799	-0.192261	-0.488281	-1.21155	-2.74658	-5.27344	-8.71582	-12.8784		161	0.0976562	0.0305176	-0.0274658	-0.100708	-0.198364	-0.357056	-0.619507	-1.10779	-1.93787	-3.29895		161	0.0823975	0.0488281	0.012207	-0.0244141	-0.0732422	-0.158691	-0.332642	-0.650024	-1.23291	-2.18811
	161.25	0.106812	0.0335693	-0.0488281	-0.189209	-0.485229	-1.21155	-2.74658	-5.27344	-8.71887	-12.8845		161.25	0.0976562	0.0335693	-0.0244141	-0.100708	-0.204468	-0.360107	-0.622559	-1.10779	-1.93787	-3.30505		161.25	0.0793457	0.0549316	0.012207	-0.0244141	-0.0701904	-0.152588	-0.32959	-0.650024	-1.23596	-2.18811
	161.5	0.109863	0.0335693	-0.0518799	-0.192261	-0.482178	-1.2207	-2.74963	-5.27954	-8.72192	-12.8845		161.5	0.0976562	0.0396729	-0.0244141	-0.10376	-0.201416	-0.360107	-0.628662	-1.11084	-1.94092	-3.30505		161.5	0.0793457	0.0518799	0.00915527	-0.0274658	-0.0732422	-0.152588	-0.323486	-0.646973	-1.23596	-2.19116
	161.75	0.10376	0.0274658	-0.0518799	-0.189209	-0.485229	-1.22375	-2.75269	-5.28564	-8.72803	-12.8937		161.75	0.0915527	0.0366211	-0.0305176	-0.100708	-0.204468	-0.360107	-0.628662	-1.11389	-1.94397	-3.31116		161.75	0.0823975	0.0457764	0.012207	-0.0244141	-0.0701904	-0.15564	-0.323486	-0.650024	-1.23291	-2.19116
	162	0.10376	0.0305176	-0.0488281	-0.186157	-0.482178	-1.2207	-2.75574	-5.2887	-8.73108	-12.8906		162	0.0946045	0.0396729	-0.0305176	-0.10376	-0.204468	-0.357056	-0.631714	-1.11389	-1.94397	-3.30811		162	0.0823975	0.0488281	0.0183105	-0.0274658	-0.0701904	-0.15564	-0.320435	-0.653076	-1.23596	-2.19116
	162.25	0.106812	0.0335693	-0.0549316	-0.186157	-0.482178	-1.2207	-2.75574	-5.2887	-8.73718	-12.8967		162.25	0.0976562	0.0396729	-0.0274658	-0.100708	-0.201416	-0.354004	-0.634766	-1.11084	-1.94397	-3.31116		162.25	0.0854492	0.0457764	0.0213623	-0.0244141	-0.0732422	-0.161743	-0.320435	-0.656128	-1.24207	-2.19421
	162.5	0.109863	0.0335693	-0.0518799	-0.192261	-0.482178	-1.2207	-2.75879	-5.29175	-8.74023	-12.8998		162.5	0.100708	0.0335693	-0.0274658	-0.100708	-0.195312	-0.357056	-0.631714	-1.11389	-1.94702	-3.31726		162.5	0.0854492	0.0457764	0.012207	-0.0244141	-0.0793457	-0.161743	-0.323486	-0.653076	-1.24512	-2.19116
	162.75	0.109863	0.0335693	-0.0518799	-0.186157	-0.479126	-1.2207	-2.76489	-5.2948	-8.74329	-12.8998		162.75	0.10376	0.0335693	-0.0305176	-0.10376	-0.198364	-0.357056	-0.631714	-1.11389	-1.94702	-3.32336		162.75	0.0854492	0.0427246	0.012207	-0.0244141	-0.0732422	-0.15564	-0.323486	-0.656128	-1.24512	-2.19421
	163	0.10376	0.0305176	-0.0488281	-0.189209	-0.482178	-1.2207	-2.76489	-5.2948	-8.74329	-12.8998		163	0.100708	0.0335693	-0.0305176	-0.100708	-0.201416	-0.363159	-0.628662	-1.11389	-1.95312	-3.32642		163	0.0854492	0.0488281	0.0183105	-0.0213623	-0.0732422	-0.15564	-0.32959	-0.65918	-1.24512	-2.19727
	163.25	0.106812	0.0305176	-0.0518799	-0.189209	-0.488281	-1.22375	-2.76489	-5.30701	-8.74939	-12.9089		163.25	0.0946045	0.0305176	-0.0305176	-0.100708	-0.201416	-0.360107	-0.631714	-1.11694	-1.95923	-3.32642		163.25	0.0823975	0.0488281	0.0152588	-0.0274658	-0.0732422	-0.158691	-0.32959	-0.65918	-1.24207	-2.19727
	163.5	0.106812	0.0335693	-0.0488281	-0.189209	-0.488281	-1.22681	-2.76794	-5.31006	-8.75244	-12.912		163.5	0.0946045	0.0335693	-0.0274658	-0.100708	-0.201416	-0.357056	-0.634766	-1.12	-1.96533	-3.33557		163.5	0.0823975	0.0488281	0.012207	-0.0274658	-0.0732422	-0.158691	-0.323486	-0.65918	-1.23596	-2.20337
	163.75	0.106812	0.0335693	-0.0518799	-0.189209	-0.485229	-1.22375	-2.771	-5.31616	-8.75244	-12.915		163.75	0.0976562	0.0335693	-0.0274658	-0.10376	-0.201416	-0.357056	-0.634766	-1.12	-1.96228	-3.33862		163.75	0.0823975	0.0518799	0.012207	-0.0213623	-0.0701904	-0.158691	-0.326538	-0.656128	-1.23596	-2.20337
	164	0.106812	0.0305176	-0.0549316	-0.192261	-0.491333	-1.22681	-2.77405	-5.31921	-8.75244	-12.9181		164	0.0946045	0.0335693	-0.0274658	-0.10376	-0.201416	-0.350952	-0.634766	-1.1261	-1.96228	-3.33862		164	0.0823975	0.0488281	0.00610352	-0.0213623	-0.0732422	-0.161743	-0.326538	-0.656128	-1.24512	-2.20032
	164.25	0.106812	0.0305176	-0.0518799	-0.189209	-0.488281	-1.22681	-2.7771	-5.32227	-8.7616	-12.9242		164.25	0.0915527	0.0335693	-0.0244141	-0.100708	-0.201416	-0.354004	-0.631714	-1.1261	-1.96228	-3.34778		164.25	0.0854492	0.0457764	0.00915527	-0.0244141	-0.0732422	-0.158691	-0.326538	-0.65918	-1.24817	-2.20032
	164.5	0.106812	0.0305176	-0.0488281	-0.189209	-0.485229	-1.22681	-2.78015	-5.32532	-8.76465	-12.9242		164.5	0.0976562	0.0366211	-0.0244141	-0.10376	-0.201416	-0.360107	-0.634766	-1.1261	-1.96228	-3.35388		164.5	0.0823975	0.0457764	0.0152588	-0.0305176	-0.0732422	-0.152588	-0.32959	-0.65918	-1.24817	-2.20642
	164.75	0.106812	0.0335693	-0.0518799	-0.192261	-0.488281	-1.22986	-2.78015	-5.32227	-8.77075	-12.9303		164.75	0.0976562	0.0335693	-0.0274658	-0.0976562	-0.201416	-0.363159	-0.640869	-1.1261	-1.96533	-3.35693		164.75	0.0854492	0.0457764	0.012207	-0.0274658	-0.0732422	-0.158691	-0.332642	-0.656128	-1.25427	-2.20947
	165	0.106812	0.0274658	-0.0518799	-0.189209	-0.491333	-1.23291	-2.78625	-5.33142	-8.77686	-12.9333		165	0.0976562	0.0335693	-0.0305176	-0.100708	-0.210571	-0.363159	-0.637817	-1.12915	-1.96838	-3.35999		165	0.0854492	0.0457764	0.012207	-0.0274658	-0.0701904	-0.164795	-0.326538	-0.662231	-1.25427	-2.21252
	165.25	0.106812	0.0274658	-0.0488281	-0.186157	-0.488281	-1.23596	-2.78625	-5.33142	-8.77686	-12.9333		165.25	0.100708	0.0335693	-0.0396729	-0.10376	-0.210571	-0.360107	-0.640869	-1.12305	-1.96838	-3.35999		165.25	0.0854492	0.0488281	0.0152588	-0.0274658	-0.0732422	-0.161743	-0.326538	-0.662231	-1.25427	-2.22168
	165.5	0.109863	0.0305176	-0.0518799	-0.189209	-0.491333	-1.23596	-2.78625	-5.33447	-8.78296	-12.9303		165.5	0.10376	0.0366211	-0.0305176	-0.100708	-0.20752	-0.360107	-0.637817	-1.1261	-1.97144	-3.35999		165.5	0.0823975	0.0518799	0.012207	-0.0244141	-0.0732422	-0.158691	-0.326538	-0.65918	-1.25427	-2.22168
	165.75	0.112915	0.0305176	-0.0549316	-0.189209	-0.491333	-1.23596	-2.78625	-5.33752	-8.78601	-12.9395		165.75	0.100708	0.0366211	-0.0305176	-0.100708	-0.204468	-0.357056	-0.637817	-1.12915	-1.97449	-3.35999		165.75	0.0854492	0.0488281	0.0152588	-0.0244141	-0.0762939	-0.161743	-0.326538	-0.662231	-1.25427	-2.21558
	166	0.109863	0.0366211	-0.0518799	-0.186157	-0.488281	-1.23596	-2.78931	-5.34363	-8.78601	-12.9395		166	0.100708	0.0335693	-0.0305176	-0.10376	-0.204468	-0.360107	-0.634766	-1.1322	-1.98059	-3.36914		166	0.0823975	0.0457764	0.0183105	-0.0244141	-0.0732422	-0.161743	-0.32959	-0.665283	-1.25732	-2.21252
	166.25	0.106812	0.0366211	-0.0518799	-0.186157	-0.491333	-1.23596	-2.79236	-5.34058	-8.78906	-12.9425		166.25	0.100708	0.0335693	-0.0244141	-0.100708	-0.195312	-0.360107	-0.637817	-1.13525	-1.98364	-3.37524		166.25	0.0823975	0.0488281	0.012207	-0.0274658	-0.0762939	-0.152588	-0.32959	-0.665283	-1.25427	-2.21558
	166.5	0.106812	0.0335693	-0.0518799	-0.189209	-0.491333	-1.23901	-2.79846	-5.34973	-8.79211	-12.9486		166.5	0.100708	0.0335693	-0.0244141	-0.0976562	-0.192261	-0.360107	-0.631714	-1.13525	-1.98669	-3.38135		166.5	0.0793457	0.0457764	0.012207	-0.0305176	-0.0793457	-0.152588	-0.32959	-0.662231	-1.25427	-2.21863
	166.75	0.106812	0.0305176	-0.0488281	-0.189209	-0.491333	-1.23901	-2.80151	-5.35583	-8.79517	-12.9547		166.75	0.0946045	0.0366211	-0.0274658	-0.100708	-0.198364	-0.363159	-0.637817	-1.13831	-1.98669	-3.38745		166.75	0.0823975	0.0488281	0.012207	-0.0305176	-0.0732422	-0.15564	-0.32959	-0.662231	-1.25427	-2.22473
	167	0.100708	0.0305176	-0.0518799	-0.192261	-0.488281	-1.23596	-2.80151	-5.35889	-8.79822	-12.9547		167	0.0976562	0.0366211	-0.0305176	-0.100708	-0.20752	-0.366211	-0.643921	-1.13831	-1.98975	-3.3905		167	0.0854492	0.0488281	0.00915527	-0.0274658	-0.0732422	-0.15564	-0.332642	-0.662231	-1.25427	-2.22778
	167.25	0.10376	0.0305176	-0.0488281	-0.195312	-0.488281	-1.23596	-2.80151	-5.36194	-8.80432	-12.9608		167.25	0.0976562	0.0305176	-0.0274658	-0.0976562	-0.204468	-0.366211	-0.643921	-1.13525	-1.99585	-3.38745		167.25	0.0823975	0.0457764	0.012207	-0.0274658	-0.0732422	-0.161743	-0.32959	-0.662231	-1.26038	-2.23083
	167.5	0.106812	0.0335693	-0.0518799	-0.189209	-0.491333	-1.23596	-2.80457	-5.36194	-8.81042	-12.9639		167.5	0.0976562	0.0366211	-0.0274658	-0.100708	-0.20752	-0.363159	-0.643921	-1.13831	-1.9989	-3.3844		167.5	0.0854492	0.0457764	0.00915527	-0.0244141	-0.0732422	-0.164795	-0.332642	-0.665283	-1.26648	-2.23083
	167.75	0.106812	0.0305176	-0.0488281	-0.186157	-0.488281	-1.24512	-2.80762	-5.36194	-8.81042	-12.9639		167.75	0.100708	0.0366211	-0.0305176	-0.100708	-0.210571	-0.363159	-0.640869	-1.13831	-1.99585	-3.3844		167.75	0.0823975	0.0457764	0.012207	-0.0213623	-0.0701904	-0.164795	-0.332642	-0.668335	-1.26648	-2.23389
	168	0.106812	0.0335693	-0.0549316	-0.180054	-0.494385	-1.24207	-2.81067	-5.36194	-8.81042	-12.9639		168	0.100708	0.0366211	-0.0305176	-0.10376	-0.204468	-0.363159	-0.643921	-1.14441	-1.99585	-3.3905		168	0.0823975	0.0488281	0.012207	-0.0244141	-0.0732422	-0.158691	-0.326538	-0.665283	-1.26648	-2.23389
	168.25	0.109863	0.0305176	-0.0488281	-0.189209	-0.494385	-1.24512	-2.81372	-5.36499	-8.81653	-12.97		168.25	0.100708	0.0335693	-0.0274658	-0.10376	-0.204468	-0.363159	-0.640869	-1.14136	-1.99585	-3.39966		168.25	0.0823975	0.0457764	0.012207	-0.0244141	-0.0762939	-0.158691	-0.326538	-0.668335	-1.26953	-2.23694
	168.5	0.109863	0.0335693	-0.0488281	-0.189209	-0.491333	-1.25122	-2.81982	-5.37109	-8.81653	-12.9669		168.5	0.10376	0.0335693	-0.0305176	-0.100708	-0.201416	-0.369263	-0.640869	-1.14746	-1.99585	-3.40881		168.5	0.0823975	0.0488281	0.0183105	-0.0244141	-0.0732422	-0.15564	-0.32959	-0.665283	-1.26648	-2.23694
	168.75	0.106812	0.0366211	-0.0549316	-0.186157	-0.494385	-1.25122	-2.81677	-5.37109	-8.82263	-12.9761		168.75	0.100708	0.0335693	-0.0274658	-0.0946045	-0.204468	-0.366211	-0.643921	-1.15051	-2.00195	-3.41187		168.75	0.0823975	0.0518799	0.012207	-0.0244141	-0.0762939	-0.15564	-0.332642	-0.665283	-1.26648	-2.23999
	169	0.109863	0.0335693	-0.0549316	-0.189209	-0.494385	-1.24817	-2.81677	-5.38025	-8.83179	-12.9822		169	0.100708	0.0305176	-0.0274658	-0.0976562	-0.201416	-0.366211	-0.643921	-1.15051	-2.005	-3.41492		169	0.0854492	0.0457764	0.00915527	-0.0213623	-0.0762939	-0.164795	-0.338745	-0.668335	-1.26953	-2.23999
	169.25	0.109863	0.0305176	-0.0518799	-0.192261	-0.491333	-1.24817	-2.81372	-5.3833	-8.83179	-12.9761		169.25	0.100708	0.0366211	-0.0244141	-0.0976562	-0.204468	-0.369263	-0.640869	-1.14746	-2.01416	-3.42102		169.25	0.0854492	0.0457764	0.00610352	-0.0244141	-0.0762939	-0.161743	-0.338745	-0.671387	-1.26953	-2.23999
	169.5	0.106812	0.0335693	-0.0549316	-0.192261	-0.494385	-1.24817	-2.82593	-5.38635	-8.83179	-12.9822		169.5	0.100708	0.0335693	-0.0244141	-0.100708	-0.20752	-0.369263	-0.643921	-1.14746	-2.01721	-3.42407		169.5	0.0854492	0.0457764	0.00610352	-0.0244141	-0.0762939	-0.161743	-0.332642	-0.671387	-1.26953	-2.23999
	169.75	0.106812	0.0305176	-0.0518799	-0.195312	-0.497437	-1.25122	-2.82593	-5.3894	-8.83484	-12.9761		169.75	0.0976562	0.0305176	-0.0244141	-0.10376	-0.201416	-0.369263	-0.643921	-1.14136	-2.01416	-3.42407		169.75	0.0823975	0.0488281	0.00915527	-0.0244141	-0.0793457	-0.158691	-0.32959	-0.674438	-1.26953	-2.24915
	170	0.106812	0.0335693	-0.0488281	-0.189209	-0.491333	-1.25122	-2.83203	-5.39551	-8.83484	-12.9822		170	0.0976562	0.0335693	-0.0274658	-0.100708	-0.20752	-0.366211	-0.643921	-1.14746	-2.01416	-3.42712		170	0.0854492	0.0488281	0.0152588	-0.0274658	-0.0762939	-0.15564	-0.332642	-0.671387	-1.27258	-2.2522
	170.25	0.10376	0.0335693	-0.0457764	-0.189209	-0.497437	-1.25427	-2.83203	-5.39551	-8.83789	-12.9852		170.25	0.0976562	0.0366211	-0.0305176	-0.0976562	-0.204468	-0.366211	-0.640869	-1.14746	-2.01416	-3.43323		170.25	0.0823975	0.0518799	0.0213623	-0.0274658	-0.0732422	-0.161743	-0.32959	-0.665283	-1.27258	-2.2522
	170.5	0.10376	0.0335693	-0.0457764	-0.192261	-0.494385	-1.25427	-2.82898	-5.39856	-8.84399	-12.9974		170.5	0.0976562	0.0396729	-0.0274658	-0.0976562	-0.201416	-0.366211	-0.640869	-1.14746	-2.01721	-3.43323		170.5	0.0793457	0.0518799	0.0152588	-0.0274658	-0.0762939	-0.158691	-0.32959	-0.668335	-1.27258	-2.25525
	170.75	0.10376	0.0335693	-0.0488281	-0.192261	-0.491333	-1.25122	-2.83203	-5.40161	-8.8501	-12.9974		170.75	0.0976562	0.0427246	-0.0305176	-0.100708	-0.20752	-0.366211	-0.646973	-1.15356	-2.02026	-3.43628		170.75	0.0793457	0.0457764	0.012207	-0.0274658	-0.0762939	-0.158691	-0.332642	-0.671387	-1.27563	-2.2522
	171	0.10376	0.0366211	-0.0488281	-0.189209	-0.494385	-1.25427	-2.83203	-5.40466	-8.8562	-13.0005		171	0.100708	0.0427246	-0.0274658	-0.100708	-0.210571	-0.369263	-0.653076	-1.15662	-2.02332	-3.43933		171	0.0823975	0.0457764	0.00610352	-0.0274658	-0.0732422	-0.161743	-0.335693	-0.674438	-1.28174	-2.2522
	171.25	0.106812	0.0335693	-0.0488281	-0.192261	-0.497437	-1.25732	-2.83508	-5.40466	-8.85925	-13.0035		171.25	0.10376	0.0366211	-0.0274658	-0.0976562	-0.204468	-0.363159	-0.656128	-1.15662	-2.02332	-3.44238		171.25	0.0854492	0.0457764	0.00915527	-0.0213623	-0.0762939	-0.161743	-0.335693	-0.67749	-1.28174	-2.2522
	171.5	0.109863	0.0335693	-0.0518799	-0.189209	-0.494385	-1.25427	-2.84119	-5.40466	-8.85925	-13.0035		171.5	0.106812	0.0335693	-0.0305176	-0.100708	-0.204468	-0.366211	-0.656128	-1.15356	-2.03247	-3.44543		171.5	0.088501	0.0396729	0.00305176	-0.0244141	-0.0762939	-0.161743	-0.335693	-0.67749	-1.28479	-2.2583
	171.75	0.109863	0.0366211	-0.0518799	-0.189209	-0.494385	-1.25732	-2.83813	-5.41077	-8.8623	-13.0035		171.75	0.106812	0.0366211	-0.0305176	-0.10376	-0.20752	-0.369263	-0.650024	-1.16272	-2.03552	-3.44849		171.75	0.0854492	0.0457764	0.012207	-0.0244141	-0.0762939	-0.164795	-0.338745	-0.680542	-1.28479	-2.2583
	172	0.109863	0.0366211	-0.0549316	-0.192261	-0.497437	-1.26038	-2.84119	-5.41077	-8.8623	-13.0066		172	0.106812	0.0335693	-0.0305176	-0.10376	-0.204468	-0.369263	-0.646973	-1.15662	-2.03552	-3.45154		172	0.0854492	0.0488281	0.0152588	-0.0244141	-0.0732422	-0.161743	-0.335693	-0.67749	-1.28479	-2.2583
	172.25	0.109863	0.0366211	-0.0549316	-0.192261	-0.50354	-1.25732	-2.84729	-5.41687	-8.86841	-13.0096		172.25	0.100708	0.0335693	-0.0305176	-0.10376	-0.204468	-0.369263	-0.646973	-1.15967	-2.03552	-3.45459		172.25	0.0854492	0.0549316	0.0152588	-0.0274658	-0.0762939	-0.161743	-0.332642	-0.674438	-1.28174	-2.2644
	172.5	0.106812	0.0366211	-0.0488281	-0.195312	-0.500488	-1.25732	-2.84729	-5.42297	-8.86841	-13.0127		172.5	0.0946045	0.0366211	-0.0305176	-0.10376	-0.210571	-0.369263	-0.646973	-1.15967	-2.03857	-3.46069		172.5	0.0854492	0.0488281	0.0152588	-0.0274658	-0.0732422	-0.161743	-0.335693	-0.680542	-1.28174	-2.26746
	172.75	0.10376	0.0366211	-0.0488281	-0.195312	-0.500488	-1.26343	-2.85339	-5.42603	-8.87451	-13.0157		172.75	0.0946045	0.0366211	-0.0274658	-0.10376	-0.20752	-0.369263	-0.646973	-1.15967	-2.03857	-3.4668		172.75	0.0854492	0.0457764	0.00915527	-0.0274658	-0.0762939	-0.164795	-0.335693	-0.67749	-1.28174	-2.2644
	173	0.106812	0.0335693	-0.0457764	-0.195312	-0.497437	-1.26038	-2.85034	-5.42908	-8.88062	-13.0157		173	0.0915527	0.0335693	-0.0244141	-0.106812	-0.20752	-0.366211	-0.650024	-1.15967	-2.04163	-3.46985		173	0.0823975	0.0427246	0.00305176	-0.0244141	-0.0732422	-0.164795	-0.335693	-0.67749	-1.28784	-2.26746
	173.25	0.109863	0.0366211	-0.0488281	-0.195312	-0.494385	-1.26038	-2.85339	-5.43213	-8.88367	-13.0157		173.25	0.0946045	0.0366211	-0.0274658	-0.106812	-0.20752	-0.372314	-0.650024	-1.16272	-2.04468	-3.479		173.25	0.0854492	0.0427246	0.00915527	-0.0244141	-0.0793457	-0.164795	-0.338745	-0.680542	-1.29395	-2.26746
	173.5	0.109863	0.0366211	-0.0518799	-0.192261	-0.494385	-1.26648	-2.85645	-5.43213	-8.88367	-13.0188		173.5	0.0976562	0.0335693	-0.0305176	-0.10376	-0.204468	-0.378418	-0.656128	-1.16272	-2.04773	-3.48206		173.5	0.0854492	0.0457764	0.012207	-0.0274658	-0.0762939	-0.161743	-0.338745	-0.683594	-1.297	-2.26746
	173.75	0.106812	0.0335693	-0.0518799	-0.192261	-0.500488	-1.26648	-2.8595	-5.43518	-8.88977	-13.0249		173.75	0.100708	0.0335693	-0.0274658	-0.100708	-0.204468	-0.375366	-0.656128	-1.15967	-2.04468	-3.48511		173.75	0.0823975	0.0488281	0.0152588	-0.0305176	-0.0762939	-0.161743	-0.335693	-0.680542	-1.297	-2.27051
	174	0.106812	0.0335693	-0.0488281	-0.189209	-0.497437	-1.26648	-2.86255	-5.43823	-8.89282	-13.028		174	0.100708	0.0305176	-0.0305176	-0.10376	-0.204468	-0.375366	-0.656128	-1.16272	-2.05078	-3.48816		174	0.0823975	0.0518799	0.012207	-0.0305176	-0.0762939	-0.161743	-0.338745	-0.683594	-1.297	-2.27356
	174.25	0.106812	0.0335693	-0.0488281	-0.192261	-0.50354	-1.27258	-2.86255	-5.44434	-8.89282	-13.0249		174.25	0.100708	0.0335693	-0.0274658	-0.10376	-0.204468	-0.372314	-0.656128	-1.17188	-2.05688	-3.49121		174.25	0.0823975	0.0518799	0.012207	-0.0305176	-0.0732422	-0.164795	-0.341797	-0.683594	-1.297	-2.27661
	174.5	0.106812	0.0335693	-0.0518799	-0.192261	-0.500488	-1.26953	-2.8656	-5.44434	-8.89587	-13.031		174.5	0.10376	0.0366211	-0.0274658	-0.10376	-0.20752	-0.366211	-0.656128	-1.16882	-2.05688	-3.49426		174.5	0.0823975	0.0518799	0.012207	-0.0305176	-0.0732422	-0.164795	-0.341797	-0.683594	-1.29395	-2.27661
	174.75	0.109863	0.0335693	-0.0488281	-0.189209	-0.497437	-1.26953	-2.8656	-5.44434	-8.89893	-13.0249		174.75	0.100708	0.0366211	-0.0305176	-0.106812	-0.20752	-0.363159	-0.656128	-1.16882	-2.05994	-3.49121		174.75	0.0854492	0.0488281	0.00610352	-0.0213623	-0.0793457	-0.158691	-0.338745	-0.683594	-1.29089	-2.28271
	175	0.10376	0.0366211	-0.0488281	-0.189209	-0.494385	-1.27258	-2.8656	-5.44739	-8.90503	-13.031		175	0.0976562	0.0366211	-0.0274658	-0.106812	-0.204468	-0.366211	-0.65918	-1.16882	-2.05994	-3.49426		175	0.0915527	0.0488281	0.00915527	-0.0244141	-0.0793457	-0.161743	-0.338745	-0.683594	-1.29395	-2.27966
	175.25	0.109863	0.0427246	-0.0488281	-0.195312	-0.497437	-1.27258	-2.8717	-5.45349	-8.90503	-13.0371		175.25	0.0976562	0.0335693	-0.0274658	-0.106812	-0.201416	-0.366211	-0.656128	-1.17188	-2.06299	-3.50037		175.25	0.088501	0.0488281	0.00915527	-0.0244141	-0.0762939	-0.161743	-0.335693	-0.683594	-1.297	-2.27966
	175.5	0.109863	0.0396729	-0.0488281	-0.195312	-0.500488	-1.27258	-2.87476	-5.45959	-8.91418	-13.0371		175.5	0.0976562	0.0305176	-0.0213623	-0.10376	-0.201416	-0.369263	-0.656128	-1.16882	-2.05994	-3.50342		175.5	0.0823975	0.0488281	0.012207	-0.0274658	-0.0762939	-0.161743	-0.335693	-0.683594	-1.30005	-2.28271
	175.75	0.106812	0.0335693	-0.0488281	-0.192261	-0.50354	-1.27258	-2.87781	-5.46265	-8.91113	-13.0402		175.75	0.0946045	0.0335693	-0.0274658	-0.106812	-0.204468	-0.369263	-0.656128	-1.17188	-2.06604	-3.50952		175.75	0.0823975	0.0488281	0.012207	-0.0274658	-0.0732422	-0.164795	-0.338745	-0.686646	-1.30005	-2.28882
	176	0.100708	0.0335693	-0.0518799	-0.195312	-0.50354	-1.26953	-2.87781	-5.4657	-8.91418	-13.0463		176	0.0946045	0.0335693	-0.0305176	-0.10376	-0.204468	-0.372314	-0.65918	-1.17493	-2.06909	-3.51562		176	0.0823975	0.0488281	0.012207	-0.0274658	-0.0701904	-0.164795	-0.338745	-0.689697	-1.3031	-2.29187
	176.25	0.106812	0.0305176	-0.0518799	-0.201416	-0.497437	-1.27258	-2.88086	-5.4657	-8.91724	-13.0463		176.25	0.0976562	0.0335693	-0.0305176	-0.100708	-0.210571	-0.366211	-0.65918	-1.17493	-2.07214	-3.51868		176.25	0.0854492	0.0488281	0.012207	-0.0274658	-0.0732422	-0.164795	-0.338745	-0.689697	-1.30615	-2.29187
	176.5	0.106812	0.0335693	-0.0549316	-0.195312	-0.500488	-1.27258	-2.87781	-5.46875	-8.92334	-13.0463		176.5	0.0976562	0.0366211	-0.0305176	-0.100708	-0.213623	-0.366211	-0.662231	-1.17798	-2.07214	-3.52173		176.5	0.088501	0.0457764	0.00915527	-0.0274658	-0.0793457	-0.167847	-0.341797	-0.689697	-1.30615	-2.29187
	176.75	0.106812	0.0335693	-0.0549316	-0.192261	-0.497437	-1.28174	-2.87781	-5.46875	-8.92334	-13.0463		176.75	0.100708	0.0366211	-0.0335693	-0.10376	-0.204468	-0.372314	-0.662231	-1.17798	-2.07214	-3.52478		176.75	0.0915527	0.0457764	0.012207	-0.0305176	-0.0793457	-0.164795	-0.341797	-0.689697	-1.30615	-2.29492
	177	0.106812	0.0335693	-0.0579834	-0.192261	-0.500488	-1.28174	-2.88391	-5.4718	-8.92944	-13.0524		177	0.100708	0.0305176	-0.0305176	-0.10376	-0.204468	-0.372314	-0.662231	-1.17798	-2.07214	-3.52478		177	0.0854492	0.0457764	0.012207	-0.0244141	-0.0793457	-0.161743	-0.344849	-0.689697	-1.30615	-2.28882
	177.25	0.106812	0.0366211	-0.0518799	-0.186157	-0.497437	-1.28479	-2.89001	-5.47791	-8.92944	-13.0524		177.25	0.0976562	0.0335693	-0.0305176	-0.109863	-0.204468	-0.369263	-0.65918	-1.18103	-2.0752	-3.53088		177.25	0.0854492	0.0488281	0.012207	-0.0274658	-0.0793457	-0.158691	-0.341797	-0.692749	-1.3092	-2.29187
	177.5	0.106812	0.0335693	-0.0488281	-0.189209	-0.50354	-1.28479	-2.88696	-5.48096	-8.92944	-13.0554		177.5	0.0976562	0.0335693	-0.0305176	-0.106812	-0.204468	-0.369263	-0.65918	-1.18408	-2.0752	-3.53394		177.5	0.0823975	0.0457764	0.012207	-0.0274658	-0.0762939	-0.158691	-0.338745	-0.692749	-1.30615	-2.29492
	177.75	0.109863	0.0335693	-0.0488281	-0.189209	-0.50354	-1.28479	-2.89612	-5.48401	-8.93555	-13.0585		177.75	0.100708	0.0305176	-0.0305176	-0.109863	-0.204468	-0.366211	-0.656128	-1.18408	-2.0813	-3.53699		177.75	0.0823975	0.0488281	0.012207	-0.0274658	-0.0762939	-0.158691	-0.338745	-0.689697	-1.30615	-2.30103
	178	0.106812	0.0335693	-0.0518799	-0.192261	-0.50354	-1.28479	-2.89612	-5.48401	-8.94165	-13.0615		178	0.0946045	0.0305176	-0.0274658	-0.10376	-0.20752	-0.366211	-0.656128	-1.18408	-2.0874	-3.53394		178	0.0793457	0.0488281	0.00915527	-0.0244141	-0.0762939	-0.161743	-0.341797	-0.689697	-1.3092	-2.30103
	178.25	0.106812	0.0335693	-0.0518799	-0.195312	-0.50354	-1.28479	-2.89307	-5.48706	-8.9386	-13.0646		178.25	0.0976562	0.0366211	-0.0274658	-0.10376	-0.204468	-0.369263	-0.662231	-1.18713	-2.09045	-3.54004		178.25	0.0823975	0.0488281	0.00915527	-0.0244141	-0.0732422	-0.167847	-0.3479	-0.692749	-1.31226	-2.30713
	178.5	0.106812	0.0335693	-0.0518799	-0.195312	-0.50354	-1.28174	-2.89612	-5.49316	-8.94165	-13.0676		178.5	0.0976562	0.0335693	-0.0274658	-0.10376	-0.201416	-0.372314	-0.662231	-1.18408	-2.09351	-3.54919		178.5	0.0854492	0.0488281	0.012207	-0.0274658	-0.0701904	-0.167847	-0.344849	-0.689697	-1.31531	-2.30713
	178.75	0.109863	0.0335693	-0.0518799	-0.192261	-0.50354	-1.28174	-2.90222	-5.49316	-8.95081	-13.0676		178.75	0.100708	0.0335693	-0.0274658	-0.109863	-0.204468	-0.372314	-0.665283	-1.18103	-2.09351	-3.54919		178.75	0.0854492	0.0518799	0.0152588	-0.0244141	-0.0701904	-0.167847	-0.341797	-0.692749	-1.31836	-2.30713
	179	0.106812	0.0366211	-0.0518799	-0.192261	-0.500488	-1.28784	-2.89917	-5.49622	-8.94775	-13.0676		179	0.0976562	0.0366211	-0.0244141	-0.106812	-0.20752	-0.375366	-0.662231	-1.18103	-2.09045	-3.5553		179	0.088501	0.0457764	0.012207	-0.0274658	-0.0732422	-0.164795	-0.341797	-0.692749	-1.31836	-2.30408
	179.25	0.109863	0.0335693	-0.0488281	-0.192261	-0.50354	-1.29089	-2.90527	-5.49927	-8.95081	-13.0737		179.25	0.100708	0.0335693	-0.0274658	-0.10376	-0.204468	-0.375366	-0.65918	-1.18408	-2.09656	-3.55835		179.25	0.088501	0.0457764	0.0152588	-0.0274658	-0.0701904	-0.164795	-0.344849	-0.692749	-1.32141	-2.31018
	179.5	0.106812	0.0305176	-0.0518799	-0.192261	-0.50354	-1.29395	-2.90833	-5.50232	-8.95996	-13.0768		179.5	0.0976562	0.0305176	-0.0274658	-0.10376	-0.204468	-0.372314	-0.662231	-1.18713	-2.09961	-3.5614		179.5	0.088501	0.0518799	0.012207	-0.0274658	-0.0762939	-0.161743	-0.344849	-0.695801	-1.31836	-2.30713
	179.75	0.109863	0.0335693	-0.0488281	-0.192261	-0.50354	-1.297	-2.90833	-5.50537	-8.96301	-13.0798		179.75	0.0946045	0.0305176	-0.0305176	-0.100708	-0.204468	-0.372314	-0.665283	-1.19019	-2.09961	-3.56445		179.75	0.0854492	0.0488281	0.012207	-0.0274658	-0.0762939	-0.161743	-0.341797	-0.698853	-1.31836	-2.31018
	180	0.109863	0.0305176	-0.0518799	-0.189209	-0.506592	-1.29395	-2.90833	-5.50842	-8.96912	-13.0829		180	0.0946045	0.0335693	-0.0335693	-0.0976562	-0.20752	-0.369263	-0.671387	-1.19629	-2.09961	-3.5675		180	0.0823975	0.0427246	0.00915527	-0.0244141	-0.0762939	-0.161743	-0.3479	-0.704956	-1.31836	-2.31323
	180.25	0.106812	0.0335693	-0.0579834	-0.192261	-0.500488	-1.29395	-2.91138	-5.50842	-8.97217	-13.0798		180.25	0.0976562	0.0305176	-0.0335693	-0.100708	-0.204468	-0.366211	-0.671387	-1.19934	-2.10266	-3.57361		180.25	0.0823975	0.0457764	0.012207	-0.0244141	-0.0762939	-0.161743	-0.3479	-0.704956	-1.32141	-2.31323
	180.5	0.109863	0.0305176	-0.0549316	-0.189209	-0.50354	-1.29395	-2.91138	-5.51147	-8.96912	-13.0798		180.5	0.0976562	0.0274658	-0.0305176	-0.100708	-0.210571	-0.366211	-0.668335	-1.19629	-2.09961	-3.57666		180.5	0.0854492	0.0488281	0.012207	-0.0244141	-0.0762939	-0.158691	-0.344849	-0.698853	-1.31836	-2.31628
	180.75	0.109863	0.0366211	-0.0518799	-0.189209	-0.506592	-1.29395	-2.91443	-5.51147	-8.97217	-13.0859		180.75	0.0976562	0.0305176	-0.0305176	-0.10376	-0.204468	-0.369263	-0.668335	-1.19934	-2.10571	-3.58276		180.75	0.088501	0.0488281	0.00915527	-0.0274658	-0.0732422	-0.164795	-0.341797	-0.698853	-1.32446	-2.31628
	181	0.106812	0.0305176	-0.0488281	-0.195312	-0.506592	-1.297	-2.91748	-5.51758	-8.97827	-13.0859		181	0.100708	0.0305176	-0.0274658	-0.10376	-0.204468	-0.366211	-0.662231	-1.19934	-2.11182	-3.58582		181	0.0915527	0.0518799	0.0152588	-0.0274658	-0.0732422	-0.164795	-0.341797	-0.695801	-1.32446	-2.32239
	181.25	0.106812	0.0305176	-0.0488281	-0.195312	-0.506592	-1.30005	-2.92053	-5.52063	-8.97827	-13.089		181.25	0.100708	0.0335693	-0.0244141	-0.10376	-0.204468	-0.372314	-0.65918	-1.19934	-2.11182	-3.58276		181.25	0.0915527	0.0518799	0.0152588	-0.0274658	-0.0762939	-0.164795	-0.344849	-0.695801	-1.32446	-2.32239
	181.5	0.10376	0.0305176	-0.0518799	-0.195312	-0.506592	-1.30005	-2.92358	-5.52673	-8.98438	-13.092		181.5	0.0946045	0.0396729	-0.0274658	-0.100708	-0.204468	-0.375366	-0.665283	-1.19934	-2.11792	-3.58582		181.5	0.0823975	0.0518799	0.0152588	-0.0274658	-0.0732422	-0.164795	-0.344849	-0.695801	-1.32446	-2.32849
	181.75	0.106812	0.0305176	-0.0518799	-0.195312	-0.506592	-1.30005	-2.92358	-5.53284	-8.98438	-13.0951		181.75	0.0915527	0.0366211	-0.0305176	-0.100708	-0.204468	-0.372314	-0.665283	-1.20239	-2.11792	-3.58887		181.75	0.0793457	0.0488281	0.00915527	-0.0244141	-0.0732422	-0.167847	-0.3479	-0.701904	-1.32446	-2.32849
	182	0.109863	0.0335693	-0.0518799	-0.192261	-0.509644	-1.3031	-2.92664	-5.52979	-8.98743	-13.0951		182	0.0946045	0.0366211	-0.0274658	-0.100708	-0.204468	-0.363159	-0.668335	-1.19934	-2.11792	-3.59192		182	0.0793457	0.0488281	0.012207	-0.0213623	-0.0732422	-0.161743	-0.3479	-0.701904	-1.33057	-2.33154
	182.25	0.106812	0.0335693	-0.0518799	-0.189209	-0.506592	-1.30005	-2.92664	-5.53284	-8.98743	-13.1012		182.25	0.0946045	0.0366211	-0.0274658	-0.10376	-0.210571	-0.363159	-0.671387	-1.20239	-2.12097	-3.59497		182.25	0.0854492	0.0457764	0.012207	-0.0213623	-0.0762939	-0.164795	-0.344849	-0.701904	-1.32751	-2.33154
	182.5	0.106812	0.0335693	-0.0518799	-0.189209	-0.50354	-1.3031	-2.92969	-5.53589	-8.98743	-13.0981		182.5	0.0946045	0.0335693	-0.0305176	-0.10376	-0.20752	-0.369263	-0.671387	-1.20544	-2.12402	-3.60718		182.5	0.0854492	0.0457764	0.00610352	-0.0305176	-0.0732422	-0.161743	-0.344849	-0.701904	-1.33667	-2.33765
	182.75	0.112915	0.0305176	-0.0488281	-0.189209	-0.50354	-1.3031	-2.93274	-5.53589	-8.99048	-13.0981		182.75	0.10376	0.0305176	-0.0305176	-0.100708	-0.204468	-0.375366	-0.671387	-1.2085	-2.12402	-3.60718		182.75	0.088501	0.0488281	0.00915527	-0.0274658	-0.0762939	-0.164795	-0.341797	-0.701904	-1.33667	-2.33154
	183	0.109863	0.0366211	-0.0488281	-0.192261	-0.50354	-1.3031	-2.93579	-5.53894	-8.99963	-13.1012		183	0.100708	0.0335693	-0.0305176	-0.100708	-0.20752	-0.372314	-0.674438	-1.20544	-2.12708	-3.60718		183	0.0854492	0.0457764	0.0183105	-0.0274658	-0.0762939	-0.164795	-0.3479	-0.704956	-1.33362	-2.33154
	183.25	0.109863	0.0335693	-0.0488281	-0.189209	-0.509644	-1.30615	-2.93274	-5.54504	-9.00269	-13.1073		183.25	0.100708	0.0305176	-0.0335693	-0.0976562	-0.201416	-0.375366	-0.671387	-1.2085	-2.13318	-3.61328		183.25	0.088501	0.0488281	0.012207	-0.0274658	-0.0762939	-0.167847	-0.3479	-0.704956	-1.33057	-2.33459
	183.5	0.112915	0.0335693	-0.0488281	-0.192261	-0.512695	-1.30615	-2.93884	-5.54199	-8.99963	-13.1134		183.5	0.100708	0.0335693	-0.0305176	-0.100708	-0.204468	-0.372314	-0.671387	-1.2085	-2.13318	-3.61328		183.5	0.0823975	0.0457764	0.012207	-0.0213623	-0.0732422	-0.167847	-0.3479	-0.708008	-1.33362	-2.33765
	183.75	0.106812	0.0335693	-0.0488281	-0.192261	-0.506592	-1.31226	-2.93884	-5.5481	-9.00269	-13.1104		183.75	0.0976562	0.0335693	-0.0305176	-0.100708	-0.204468	-0.369263	-0.674438	-1.2085	-2.13318	-3.61938		183.75	0.0854492	0.0488281	0.012207	-0.0183105	-0.0762939	-0.164795	-0.3479	-0.704956	-1.33057	-2.3407
	184	0.109863	0.0335693	-0.0549316	-0.192261	-0.506592	-1.3092	-2.94189	-5.5481	-9.00269	-13.1104		184	0.0946045	0.0366211	-0.0274658	-0.10376	-0.204468	-0.369263	-0.674438	-1.2085	-2.13623	-3.62244		184	0.0854492	0.0457764	0.012207	-0.0183105	-0.0793457	-0.161743	-0.344849	-0.71106	-1.33362	-2.34375
	184.25	0.109863	0.0335693	-0.0518799	-0.192261	-0.509644	-1.30615	-2.94189	-5.55115	-9.00879	-13.1134		184.25	0.0976562	0.0366211	-0.0244141	-0.10376	-0.204468	-0.372314	-0.674438	-1.2146	-2.13928	-3.62549		184.25	0.0823975	0.0488281	0.00915527	-0.0213623	-0.0762939	-0.161743	-0.3479	-0.708008	-1.33667	-2.3468
	184.5	0.106812	0.0335693	-0.0488281	-0.189209	-0.506592	-1.31226	-2.948	-5.5542	-9.01489	-13.1165		184.5	0.0946045	0.0335693	-0.0244141	-0.10376	-0.20752	-0.375366	-0.674438	-1.21155	-2.13623	-3.63159		184.5	0.0823975	0.0488281	0.00915527	-0.0244141	-0.0732422	-0.161743	-0.344849	-0.704956	-1.34277	-2.3468
	184.75	0.106812	0.0335693	-0.0457764	-0.192261	-0.506592	-1.31226	-2.9541	-5.55725	-9.01794	-13.1165		184.75	0.0946045	0.0335693	-0.0244141	-0.0976562	-0.20752	-0.372314	-0.67749	-1.2146	-2.14539	-3.64075		184.75	0.0823975	0.0518799	0.012207	-0.0274658	-0.0701904	-0.161743	-0.344849	-0.704956	-1.34583	-2.34985
	185	0.106812	0.0274658	-0.0518799	-0.195312	-0.509644	-1.3092	-2.95105	-5.55725	-9.01794	-13.1226		185	0.0976562	0.0366211	-0.0305176	-0.0976562	-0.210571	-0.375366	-0.674438	-1.21765	-2.14233	-3.64075		185	0.0854492	0.0488281	0.012207	-0.0305176	-0.0701904	-0.164795	-0.344849	-0.704956	-1.34583	-2.35291
	185.25	0.106812	0.0305176	-0.0518799	-0.195312	-0.509644	-1.31531	-2.9541	-5.5603	-9.021	-13.1256		185.25	0.100708	0.0335693	-0.0274658	-0.100708	-0.210571	-0.372314	-0.67749	-1.2207	-2.14539	-3.64075		185.25	0.0823975	0.0427246	0.012207	-0.0305176	-0.0701904	-0.164795	-0.3479	-0.708008	-1.34888	-2.35596
	185.5	0.10376	0.0335693	-0.0518799	-0.192261	-0.512695	-1.31531	-2.9541	-5.5603	-9.0271	-13.1226		185.5	0.10376	0.0335693	-0.0305176	-0.100708	-0.204468	-0.369263	-0.67749	-1.21765	-2.14233	-3.6377		185.5	0.0854492	0.0457764	0.012207	-0.0274658	-0.0793457	-0.161743	-0.3479	-0.708008	-1.34583	-2.35291
	185.75	0.109863	0.0366211	-0.0549316	-0.192261	-0.512695	-1.31836	-2.948	-5.56641	-9.02405	-13.1226		185.75	0.100708	0.0335693	-0.0274658	-0.10376	-0.201416	-0.369263	-0.674438	-1.2207	-2.14233	-3.6438		185.75	0.0854492	0.0457764	0.0152588	-0.0244141	-0.0793457	-0.164795	-0.350952	-0.708008	-1.34277	-2.35291
	186	0.112915	0.0335693	-0.0518799	-0.189209	-0.512695	-1.31836	-2.95715	-5.56946	-9.0271	-13.1256		186	0.100708	0.0335693	-0.0274658	-0.106812	-0.201416	-0.369263	-0.67749	-1.22375	-2.14844	-3.64685		186	0.0854492	0.0427246	0.0152588	-0.0213623	-0.0793457	-0.164795	-0.350952	-0.71106	-1.34583	-2.35291
	186.25	0.106812	0.0366211	-0.0488281	-0.189209	-0.512695	-1.31836	-2.96021	-5.56946	-9.03015	-13.1317		186.25	0.100708	0.0366211	-0.0274658	-0.106812	-0.201416	-0.372314	-0.67749	-1.22375	-2.14844	-3.64685		186.25	0.0854492	0.0488281	0.0183105	-0.0213623	-0.0793457	-0.161743	-0.3479	-0.708008	-1.34888	-2.34985
	186.5	0.109863	0.0335693	-0.0518799	-0.189209	-0.512695	-1.31836	-2.96021	-5.57861	-9.03015	-13.1317		186.5	0.0976562	0.0366211	-0.0274658	-0.10376	-0.201416	-0.375366	-0.67749	-1.22681	-2.15759	-3.65601		186.5	0.0854492	0.0549316	0.00915527	-0.0244141	-0.0762939	-0.158691	-0.3479	-0.708008	-1.34583	-2.35596
	186.75	0.109863	0.0305176	-0.0488281	-0.195312	-0.509644	-1.32141	-2.96631	-5.57861	-9.03015	-13.1287		186.75	0.100708	0.0366211	-0.0305176	-0.100708	-0.201416	-0.375366	-0.674438	-1.22681	-2.16064	-3.65906		186.75	0.0823975	0.0549316	0.00610352	-0.0274658	-0.0732422	-0.161743	-0.3479	-0.708008	-1.34888	-2.35901
	187	0.10376	0.0335693	-0.0488281	-0.195312	-0.509644	-1.32141	-2.96936	-5.58167	-9.03931	-13.1317		187	0.100708	0.0366211	-0.0244141	-0.100708	-0.204468	-0.375366	-0.680542	-1.22681	-2.1637	-3.66211		187	0.0823975	0.0518799	0.012207	-0.0274658	-0.0732422	-0.164795	-0.3479	-0.708008	-1.34888	-2.36511
	187.25	0.10376	0.0305176	-0.0488281	-0.195312	-0.509644	-1.32141	-2.96936	-5.58167	-9.03931	-13.1348		187.25	0.0976562	0.0366211	-0.0274658	-0.0976562	-0.210571	-0.375366	-0.683594	-1.2207	-2.16675	-3.66516		187.25	0.0854492	0.0488281	0.00915527	-0.0305176	-0.0732422	-0.167847	-0.350952	-0.71106	-1.34888	-2.36511
	187.5	0.106812	0.0335693	-0.0488281	-0.198364	-0.512695	-1.32141	-2.96631	-5.58167	-9.04236	-13.1378		187.5	0.100708	0.0366211	-0.0274658	-0.100708	-0.20752	-0.375366	-0.683594	-1.22375	-2.16675	-3.66821		187.5	0.0854492	0.0457764	0.00610352	-0.0274658	-0.0732422	-0.167847	-0.350952	-0.714111	-1.35498	-2.36816
	187.75	0.10376	0.0366211	-0.0488281	-0.192261	-0.512695	-1.31836	-2.96936	-5.58472	-9.04236	-13.1317		187.75	0.0976562	0.0335693	-0.0274658	-0.100708	-0.210571	-0.372314	-0.683594	-1.22986	-2.1698	-3.66821		187.75	0.0854492	0.0427246	0.012207	-0.0244141	-0.0732422	-0.167847	-0.354004	-0.714111	-1.35498	-2.37122
	188	0.106812	0.0335693	-0.0488281	-0.189209	-0.512695	-1.32446	-2.97241	-5.59082	-9.04846	-13.1378		188	0.0946045	0.0335693	-0.0305176	-0.100708	-0.213623	-0.372314	-0.686646	-1.22681	-2.1637	-3.67432		188	0.0823975	0.0457764	0.0152588	-0.0244141	-0.0762939	-0.161743	-0.344849	-0.71106	-1.35803	-2.36816
	188.25	0.10376	0.0335693	-0.0518799	-0.192261	-0.515747	-1.33057	-2.97241	-5.59082	-9.04846	-13.1409		188.25	0.0946045	0.0366211	-0.0305176	-0.100708	-0.204468	-0.375366	-0.683594	-1.22986	-2.16675	-3.68042		188.25	0.0823975	0.0457764	0.0152588	-0.0244141	-0.0762939	-0.164795	-0.344849	-0.714111	-1.35803	-2.36816
	188.5	0.10376	0.0366211	-0.0488281	-0.192261	-0.515747	-1.33057	-2.97852	-5.59692	-9.05151	-13.1409		188.5	0.100708	0.0335693	-0.0305176	-0.100708	-0.204468	-0.372314	-0.686646	-1.22986	-2.16675	-3.68347		188.5	0.0823975	0.0457764	0.0152588	-0.0244141	-0.0732422	-0.164795	-0.3479	-0.714111	-1.35803	-2.36816
	188.75	0.10376	0.0366211	-0.0518799	-0.192261	-0.512695	-1.33057	-2.98157	-5.59998	-9.05457	-13.1439		188.75	0.100708	0.0366211	-0.0305176	-0.0976562	-0.20752	-0.375366	-0.686646	-1.23596	-2.1698	-3.68347		188.75	0.0854492	0.0488281	0.012207	-0.0274658	-0.0762939	-0.164795	-0.350952	-0.714111	-1.35193	-2.37427
	189	0.106812	0.0366211	-0.0518799	-0.192261	-0.509644	-1.32751	-2.98462	-5.60303	-9.05151	-13.15		189	0.0976562	0.0366211	-0.0305176	-0.0946045	-0.204468	-0.38147	-0.683594	-1.23901	-2.17285	-3.68958		189	0.0854492	0.0518799	0.00915527	-0.0305176	-0.0762939	-0.167847	-0.354004	-0.71106	-1.35498	-2.37427
	189.25	0.106812	0.0366211	-0.0488281	-0.195312	-0.512695	-1.32446	-2.98462	-5.59998	-9.05762	-13.147		189.25	0.100708	0.0335693	-0.0305176	-0.100708	-0.20752	-0.375366	-0.683594	-1.23901	-2.18201	-3.68958		189.25	0.0823975	0.0488281	0.00610352	-0.0274658	-0.0793457	-0.170898	-0.354004	-0.720215	-1.35498	-2.38037
	189.5	0.106812	0.0366211	-0.0457764	-0.192261	-0.509644	-1.32446	-2.98462	-5.60303	-9.06067	-13.147		189.5	0.0976562	0.0335693	-0.0274658	-0.10376	-0.204468	-0.38147	-0.683594	-1.23596	-2.18201	-3.68958		189.5	0.0823975	0.0488281	0.00915527	-0.0244141	-0.0762939	-0.167847	-0.350952	-0.720215	-1.35498	-2.37427
	189.75	0.112915	0.0366211	-0.0457764	-0.195312	-0.512695	-1.33057	-2.98462	-5.60913	-9.05762	-13.147		189.75	0.0976562	0.0335693	-0.0213623	-0.10376	-0.204468	-0.38147	-0.683594	-1.23291	-2.18201	-3.69568		189.75	0.0823975	0.0488281	0.012207	-0.0244141	-0.0762939	-0.164795	-0.3479	-0.720215	-1.36108	-2.38037
	190	0.109863	0.0335693	-0.0457764	-0.195312	-0.515747	-1.33362	-2.98462	-5.60913	-9.06067	-13.147		190	0.0976562	0.0305176	-0.0244141	-0.10376	-0.204468	-0.38147	-0.680542	-1.23291	-2.18811	-3.70178		190	0.0854492	0.0457764	0.00915527	-0.0274658	-0.0762939	-0.167847	-0.3479	-0.720215	-1.36414	-2.38037
	190.25	0.106812	0.0335693	-0.0427246	-0.195312	-0.512695	-1.33362	-2.98767	-5.61218	-9.06677	-13.15		190.25	0.0976562	0.0335693	-0.0244141	-0.10376	-0.210571	-0.38147	-0.683594	-1.23596	-2.18506	-3.70483		190.25	0.0823975	0.0457764	0.012207	-0.0274658	-0.0762939	-0.164795	-0.350952	-0.717163	-1.37024	-2.38342
	190.5	0.106812	0.0335693	-0.0488281	-0.192261	-0.512695	-1.33667	-2.99072	-5.61523	-9.06677	-13.1531		190.5	0.0976562	0.0366211	-0.0274658	-0.100708	-0.20752	-0.378418	-0.686646	-1.23901	-2.18506	-3.70178		190.5	0.0823975	0.0457764	0.012207	-0.0274658	-0.0762939	-0.164795	-0.350952	-0.717163	-1.36719	-2.38647
	190.75	0.10376	0.0366211	-0.0488281	-0.192261	-0.515747	-1.33362	-2.99377	-5.61523	-9.07288	-13.1592		190.75	0.0976562	0.0366211	-0.0305176	-0.0976562	-0.20752	-0.378418	-0.683594	-1.23596	-2.18811	-3.70483		190.75	0.0823975	0.0457764	0.00610352	-0.0274658	-0.0762939	-0.167847	-0.357056	-0.717163	-1.36414	-2.38953
	191	0.10376	0.0366211	-0.0549316	-0.192261	-0.515747	-1.33057	-2.99377	-5.61523	-9.07898	-13.1561		191	0.100708	0.0396729	-0.0305176	-0.0946045	-0.210571	-0.375366	-0.689697	-1.24207	-2.18811	-3.70789		191	0.0854492	0.0488281	0.00915527	-0.0274658	-0.0762939	-0.167847	-0.354004	-0.720215	-1.36719	-2.39258
	191.25	0.106812	0.0396729	-0.0488281	-0.192261	-0.512695	-1.33362	-2.99377	-5.62134	-9.07288	-13.1531		191.25	0.100708	0.0396729	-0.0366211	-0.0946045	-0.20752	-0.375366	-0.689697	-1.24207	-2.18811	-3.71094		191.25	0.0854492	0.0457764	0.012207	-0.0244141	-0.0793457	-0.170898	-0.354004	-0.723267	-1.37024	-2.39258
	191.5	0.109863	0.0335693	-0.0518799	-0.198364	-0.518799	-1.33667	-2.99683	-5.61829	-9.07593	-13.1531		191.5	0.10376	0.0366211	-0.0274658	-0.100708	-0.204468	-0.375366	-0.689697	-1.24207	-2.19116	-3.71704		191.5	0.0915527	0.0427246	0.00915527	-0.0244141	-0.0823975	-0.170898	-0.350952	-0.726318	-1.36719	-2.39258
	191.75	0.109863	0.0366211	-0.0518799	-0.195312	-0.515747	-1.33667	-2.99988	-5.61523	-9.08203	-13.1561		191.75	0.109863	0.0366211	-0.0305176	-0.10376	-0.204468	-0.384521	-0.689697	-1.24512	-2.19421	-3.72009		191.75	0.0854492	0.0427246	0.00915527	-0.0213623	-0.0793457	-0.170898	-0.350952	-0.72937	-1.37329	-2.39563
	192	0.109863	0.0366211	-0.0488281	-0.192261	-0.518799	-1.33667	-3.00293	-5.61829	-9.08203	-13.1592		192	0.10376	0.0335693	-0.0244141	-0.100708	-0.20752	-0.38147	-0.689697	-1.24512	-2.19727	-3.7262		192	0.0823975	0.0488281	0.012207	-0.0244141	-0.0762939	-0.167847	-0.354004	-0.726318	-1.37329	-2.39258
	192.25	0.106812	0.0335693	-0.0457764	-0.195312	-0.521851	-1.33667	-2.99988	-5.62744	-9.08203	-13.1592		192.25	0.100708	0.0335693	-0.0274658	-0.10376	-0.210571	-0.38147	-0.683594	-1.24512	-2.20032	-3.72925		192.25	0.0823975	0.0518799	0.012207	-0.0274658	-0.0732422	-0.164795	-0.357056	-0.723267	-1.37024	-2.39563
	192.5	0.106812	0.0335693	-0.0518799	-0.195312	-0.524902	-1.33667	-3.00293	-5.63354	-9.08203	-13.1561		192.5	0.0976562	0.0335693	-0.0274658	-0.10376	-0.210571	-0.384521	-0.686646	-1.24817	-2.20337	-3.72925		192.5	0.0823975	0.0488281	0.012207	-0.0274658	-0.0732422	-0.167847	-0.360107	-0.720215	-1.36719	-2.40173
	192.75	0.109863	0.0335693	-0.0488281	-0.195312	-0.518799	-1.33972	-3.00598	-5.6366	-9.08813	-13.1592		192.75	0.0976562	0.0366211	-0.0274658	-0.0976562	-0.210571	-0.38147	-0.689697	-1.24817	-2.20642	-3.7323		192.75	0.0793457	0.0488281	0.00915527	-0.0274658	-0.0762939	-0.167847	-0.360107	-0.723267	-1.37024	-2.40173
	193	0.106812	0.0335693	-0.0518799	-0.192261	-0.515747	-1.34277	-3.00598	-5.63965	-9.08813	-13.1653		193	0.100708	0.0366211	-0.0244141	-0.0976562	-0.213623	-0.38147	-0.692749	-1.24817	-2.20337	-3.73535		193	0.0823975	0.0488281	0.00610352	-0.0305176	-0.0793457	-0.164795	-0.354004	-0.720215	-1.37024	-2.40479
	193.25	0.10376	0.0366211	-0.0518799	-0.195312	-0.515747	-1.34277	-3.01514	-5.63965	-9.09119	-13.1622		193.25	0.100708	0.0335693	-0.0274658	-0.100708	-0.213623	-0.384521	-0.689697	-1.24817	-2.20947	-3.74146		193.25	0.0823975	0.0488281	0.00915527	-0.0274658	-0.0793457	-0.170898	-0.354004	-0.726318	-1.37024	-2.40479
	193.5	0.106812	0.0366211	-0.0488281	-0.192261	-0.512695	-1.34583	-3.01208	-5.63965	-9.09729	-13.1653		193.5	0.100708	0.0335693	-0.0305176	-0.100708	-0.210571	-0.384521	-0.692749	-1.24817	-2.20947	-3.74451		193.5	0.0854492	0.0457764	0.012207	-0.0274658	-0.0762939	-0.170898	-0.350952	-0.726318	-1.37634	-2.40784
	193.75	0.109863	0.0366211	-0.0518799	-0.192261	-0.515747	-1.34888	-3.00903	-5.6427	-9.09729	-13.1683		193.75	0.100708	0.0366211	-0.0305176	-0.10376	-0.210571	-0.384521	-0.692749	-1.24817	-2.21252	-3.74756		193.75	0.0823975	0.0457764	0.0183105	-0.0274658	-0.0793457	-0.167847	-0.350952	-0.726318	-1.37939	-2.40784
	194	0.106812	0.0366211	-0.0488281	-0.192261	-0.518799	-1.34277	-3.01514	-5.64575	-9.09729	-13.1714		194	0.0976562	0.0366211	-0.0305176	-0.10376	-0.20752	-0.387573	-0.686646	-1.24817	-2.21558	-3.75061		194	0.088501	0.0488281	0.0152588	-0.0274658	-0.0793457	-0.164795	-0.357056	-0.726318	-1.37634	-2.40784
	194.25	0.106812	0.0366211	-0.0488281	-0.195312	-0.515747	-1.34583	-3.01819	-5.64575	-9.10645	-13.1744		194.25	0.0976562	0.0366211	-0.0305176	-0.10376	-0.210571	-0.38147	-0.689697	-1.25427	-2.21558	-3.75366		194.25	0.0823975	0.0488281	0.012207	-0.0274658	-0.0762939	-0.170898	-0.360107	-0.72937	-1.37939	-2.41089
	194.5	0.109863	0.0335693	-0.0518799	-0.192261	-0.518799	-1.34583	-3.01819	-5.6488	-9.10645	-13.1775		194.5	0.0976562	0.0366211	-0.0305176	-0.100708	-0.210571	-0.38147	-0.692749	-1.25732	-2.21558	-3.74756		194.5	0.0793457	0.0488281	0.00915527	-0.0213623	-0.0762939	-0.170898	-0.360107	-0.726318	-1.37939	-2.41394
	194.75	0.106812	0.0305176	-0.0549316	-0.195312	-0.521851	-1.34583	-3.02124	-5.65186	-9.10339	-13.1714		194.75	0.100708	0.0335693	-0.0274658	-0.106812	-0.210571	-0.38147	-0.692749	-1.25732	-2.21558	-3.75671		194.75	0.0854492	0.0488281	0.00610352	-0.0213623	-0.0793457	-0.167847	-0.363159	-0.72937	-1.38245	-2.41394
	195	0.106812	0.0366211	-0.0549316	-0.198364	-0.521851	-1.34583	-3.02124	-5.65186	-9.10645	-13.1714		195	0.0976562	0.0366211	-0.0274658	-0.10376	-0.20752	-0.38147	-0.692749	-1.25732	-2.22168	-3.75977		195	0.088501	0.0457764	0.00915527	-0.0213623	-0.0793457	-0.17395	-0.360107	-0.732422	-1.38245	-2.41089
	195.25	0.109863	0.0366211	-0.0518799	-0.195312	-0.515747	-1.34888	-3.02734	-5.65491	-9.1095	-13.1744		195.25	0.0976562	0.0335693	-0.0274658	-0.10376	-0.20752	-0.384521	-0.695801	-1.26038	-2.22168	-3.76587		195.25	0.0854492	0.0518799	0.012207	-0.0213623	-0.0793457	-0.167847	-0.357056	-0.72937	-1.3855	-2.41394
	195.5	0.109863	0.0305176	-0.0488281	-0.195312	-0.521851	-1.34888	-3.02734	-5.65796	-9.10339	-13.1775		195.5	0.0976562	0.0396729	-0.0244141	-0.10376	-0.20752	-0.387573	-0.695801	-1.25427	-2.22473	-3.77808		195.5	0.088501	0.0518799	0.012207	-0.0274658	-0.0762939	-0.170898	-0.350952	-0.72937	-1.3855	-2.41394
	195.75	0.109863	0.0305176	-0.0488281	-0.195312	-0.521851	-1.34888	-3.0304	-5.66101	-9.1095	-13.1805		195.75	0.0976562	0.0366211	-0.0274658	-0.106812	-0.20752	-0.387573	-0.695801	-1.25732	-2.23083	-3.77502		195.75	0.0823975	0.0488281	0.012207	-0.0305176	-0.0762939	-0.170898	-0.357056	-0.732422	-1.3855	-2.41699
	196	0.109863	0.0305176	-0.0488281	-0.195312	-0.521851	-1.35498	-3.02734	-5.66101	-9.1156	-13.1836		196	0.0976562	0.0366211	-0.0274658	-0.106812	-0.213623	-0.387573	-0.695801	-1.26038	-2.23389	-3.77808		196	0.0823975	0.0488281	0.0152588	-0.0274658	-0.0732422	-0.170898	-0.360107	-0.732422	-1.3855	-2.42004
	196.25	0.106812	0.0335693	-0.0518799	-0.201416	-0.521851	-1.35193	-3.0304	-5.67017	-9.1156	-13.1866		196.25	0.0976562	0.0396729	-0.0305176	-0.106812	-0.213623	-0.384521	-0.698853	-1.26343	-2.22778	-3.77808		196.25	0.0854492	0.0457764	0.0152588	-0.0244141	-0.0762939	-0.170898	-0.360107	-0.732422	-1.38855	-2.42615
	196.5	0.106812	0.0366211	-0.0518799	-0.198364	-0.524902	-1.34888	-3.0304	-5.67017	-9.1217	-13.1866		196.5	0.0976562	0.0366211	-0.0335693	-0.106812	-0.213623	-0.384521	-0.695801	-1.25732	-2.23389	-3.78113		196.5	0.0854492	0.0457764	0.012207	-0.0244141	-0.0762939	-0.17395	-0.360107	-0.72937	-1.38855	-2.4231
	196.75	0.106812	0.0366211	-0.0518799	-0.192261	-0.521851	-1.35498	-3.0304	-5.67322	-9.12781	-13.1866		196.75	0.10376	0.0366211	-0.0335693	-0.10376	-0.210571	-0.387573	-0.701904	-1.26038	-2.23694	-3.78418		196.75	0.088501	0.0457764	0.00610352	-0.0244141	-0.0793457	-0.170898	-0.360107	-0.735474	-1.38855	-2.4231
	197	0.109863	0.0335693	-0.0518799	-0.192261	-0.518799	-1.35803	-3.03345	-5.67017	-9.13086	-13.1897		197	0.0976562	0.0366211	-0.0305176	-0.109863	-0.210571	-0.384521	-0.695801	-1.26648	-2.23694	-3.78723		197	0.088501	0.0457764	0.012207	-0.0244141	-0.0762939	-0.167847	-0.360107	-0.732422	-1.3916	-2.4231
	197.25	0.109863	0.0366211	-0.0518799	-0.192261	-0.518799	-1.35498	-3.0365	-5.67627	-9.12781	-13.1866		197.25	0.0976562	0.0366211	-0.0305176	-0.106812	-0.201416	-0.387573	-0.695801	-1.26648	-2.23999	-3.79333		197.25	0.0854492	0.0488281	0.00915527	-0.0274658	-0.0793457	-0.164795	-0.360107	-0.732422	-1.3916	-2.4292
	197.5	0.109863	0.0366211	-0.0488281	-0.192261	-0.518799	-1.35803	-3.03955	-5.67627	-9.12781	-13.1897		197.5	0.0946045	0.0335693	-0.0305176	-0.106812	-0.204468	-0.387573	-0.695801	-1.26648	-2.23999	-3.79028		197.5	0.0793457	0.0457764	0.012207	-0.0305176	-0.0793457	-0.167847	-0.360107	-0.738525	-1.38855	-2.4292
	197.75	0.106812	0.0335693	-0.0457764	-0.192261	-0.521851	-1.35803	-3.0426	-5.67932	-9.13086	-13.1927		197.75	0.0976562	0.0396729	-0.0305176	-0.10376	-0.204468	-0.38147	-0.698853	-1.26953	-2.24304	-3.79639		197.75	0.0793457	0.0488281	0.0183105	-0.0274658	-0.0732422	-0.167847	-0.360107	-0.738525	-1.3916	-2.43225
	198	0.109863	0.0335693	-0.0488281	-0.195312	-0.524902	-1.35498	-3.0426	-5.68237	-9.13086	-13.1927		198	0.0946045	0.0366211	-0.0274658	-0.106812	-0.20752	-0.384521	-0.698853	-1.26953	-2.24609	-3.80249		198	0.0823975	0.0488281	0.0183105	-0.0274658	-0.0762939	-0.167847	-0.360107	-0.738525	-1.39465	-2.43225
	198.25	0.109863	0.0335693	-0.0518799	-0.198364	-0.521851	-1.35498	-3.04871	-5.68848	-9.13391	-13.1927		198.25	0.0946045	0.0335693	-0.0305176	-0.10376	-0.210571	-0.38147	-0.701904	-1.27258	-2.24609	-3.80249		198.25	0.0823975	0.0488281	0.012207	-0.0274658	-0.0762939	-0.167847	-0.363159	-0.738525	-1.39771	-2.43225
	198.5	0.109863	0.0335693	-0.0518799	-0.195312	-0.518799	-1.35498	-3.04565	-5.68848	-9.13696	-13.1958		198.5	0.0976562	0.0305176	-0.0305176	-0.10376	-0.210571	-0.384521	-0.701904	-1.27258	-2.2522	-3.80859		198.5	0.0823975	0.0488281	0.012207	-0.0213623	-0.0762939	-0.170898	-0.363159	-0.738525	-1.40076	-2.4353
	198.75	0.109863	0.0335693	-0.0518799	-0.195312	-0.524902	-1.35498	-3.04871	-5.69458	-9.13696	-13.1958		198.75	0.0976562	0.0335693	-0.0305176	-0.109863	-0.210571	-0.384521	-0.701904	-1.27563	-2.25525	-3.81165		198.75	0.088501	0.0518799	0.012207	-0.0213623	-0.0762939	-0.17395	-0.360107	-0.735474	-1.40076	-2.4353
	199	0.106812	0.0305176	-0.0518799	-0.192261	-0.521851	-1.35803	-3.04871	-5.69458	-9.14001	-13.1989		199	0.0976562	0.0335693	-0.0274658	-0.112915	-0.210571	-0.384521	-0.701904	-1.26953	-2.2522	-3.8147		199	0.0854492	0.0488281	0.012207	-0.0244141	-0.0793457	-0.170898	-0.363159	-0.738525	-1.40381	-2.43835
	199.25	0.109863	0.0305176	-0.0518799	-0.192261	-0.518799	-1.36108	-3.05481	-5.69153	-9.14612	-13.2019		199.25	0.100708	0.0335693	-0.0274658	-0.109863	-0.216675	-0.384521	-0.701904	-1.27258	-2.2522	-3.81775		199.25	0.0823975	0.0457764	0.0152588	-0.0274658	-0.0762939	-0.17395	-0.363159	-0.738525	-1.40076	-2.43835
	199.5	0.106812	0.0305176	-0.0518799	-0.192261	-0.521851	-1.36108	-3.05481	-5.69763	-9.14307	-13.208		199.5	0.0976562	0.0335693	-0.0305176	-0.106812	-0.210571	-0.38147	-0.704956	-1.27563	-2.2583	-3.8208		199.5	0.0823975	0.0518799	0.0152588	-0.0244141	-0.0762939	-0.167847	-0.360107	-0.738525	-1.40076	-2.44141
	199.75	0.106812	0.0335693	-0.0518799	-0.195312	-0.527954	-1.36414	-3.05786	-5.70068	-9.14612	-13.2111		199.75	0.0976562	0.0335693	-0.0335693	-0.100708	-0.210571	-0.38147	-0.701904	-1.28174	-2.25525	-3.82385		199.75	0.0854492	0.0518799	0.0152588	-0.0244141	-0.0762939	-0.167847	-0.360107	-0.735474	-1.39771	-2.44141
	200	0.106812	0.0396729	-0.0518799	-0.192261	-0.521851	-1.36719	-3.05481	-5.70068	-9.14917	-13.2111		200	0.100708	0.0305176	-0.0396729	-0.10376	-0.210571	-0.38147	-0.708008	-1.28174	-2.26135	-3.8269		200	0.0854492	0.0488281	0.012207	-0.0244141	-0.0762939	-0.170898	-0.363159	-0.741577	-1.40381	-2.43835
	200.25	0.109863	0.0366211	-0.0549316	-0.192261	-0.524902	-1.36108	-3.05481	-5.70068	-9.15527	-13.2111		200.25	0.0976562	0.0305176	-0.0335693	-0.106812	-0.201416	-0.38147	-0.704956	-1.28479	-2.26135	-3.82996		200.25	0.088501	0.0457764	0.012207	-0.0244141	-0.0762939	-0.170898	-0.363159	-0.750732	-1.40381	-2.44141
	200.5	0.109863	0.0335693	-0.0518799	-0.192261	-0.527954	-1.36719	-3.05786	-5.70679	-9.15222	-13.208		200.5	0.100708	0.0305176	-0.0305176	-0.106812	-0.198364	-0.38147	-0.704956	-1.28174	-2.2644	-3.83606		200.5	0.0915527	0.0488281	0.00915527	-0.0244141	-0.0793457	-0.167847	-0.363159	-0.744629	-1.40381	-2.44751
	200.75	0.112915	0.0335693	-0.0457764	-0.192261	-0.524902	-1.37024	-3.06091	-5.70679	-9.15527	-13.208		200.75	0.100708	0.0274658	-0.0274658	-0.106812	-0.201416	-0.384521	-0.704956	-1.28174	-2.26746	-3.83606		200.75	0.088501	0.0488281	0.00915527	-0.0274658	-0.0762939	-0.167847	-0.366211	-0.741577	-1.40381	-2.44751
	201	0.106812	0.0335693	-0.0457764	-0.195312	-0.521851	-1.36719	-3.06396	-5.70984	-9.15527	-13.2111		201	0.0976562	0.0305176	-0.0274658	-0.10376	-0.204468	-0.387573	-0.704956	-1.28479	-2.27051	-3.84216		201	0.0854492	0.0488281	0.00915527	-0.0274658	-0.0732422	-0.170898	-0.366211	-0.738525	-1.40686	-2.45056
	201.25	0.109863	0.0335693	-0.0488281	-0.195312	-0.527954	-1.37329	-3.06396	-5.71289	-9.15527	-13.2141		201.25	0.0976562	0.0366211	-0.0244141	-0.10376	-0.20752	-0.390625	-0.704956	-1.28784	-2.26746	-3.84521		201.25	0.0793457	0.0518799	0.012207	-0.0274658	-0.0762939	-0.170898	-0.363159	-0.738525	-1.40381	-2.45361
	201.5	0.106812	0.0335693	-0.0488281	-0.195312	-0.527954	-1.37329	-3.06702	-5.71594	-9.15833	-13.2172		201.5	0.0946045	0.0366211	-0.0305176	-0.10376	-0.210571	-0.390625	-0.704956	-1.29089	-2.27661	-3.84827		201.5	0.0793457	0.0549316	0.0152588	-0.0274658	-0.0762939	-0.170898	-0.363159	-0.738525	-1.40686	-2.45667
	201.75	0.10376	0.0305176	-0.0518799	-0.189209	-0.521851	-1.37024	-3.06702	-5.71899	-9.16748	-13.2202		201.75	0.0946045	0.0335693	-0.0274658	-0.100708	-0.213623	-0.387573	-0.708008	-1.28784	-2.27356	-3.85437		201.75	0.0793457	0.0488281	0.012207	-0.0244141	-0.0732422	-0.170898	-0.366211	-0.744629	-1.40991	-2.45667
	202	0.106812	0.0305176	-0.0549316	-0.189209	-0.527954	-1.37024	-3.07007	-5.71899	-9.16443	-13.2202		202	0.0915527	0.0305176	-0.0274658	-0.10376	-0.210571	-0.384521	-0.708008	-1.29089	-2.27661	-3.85437		202	0.0854492	0.0488281	0.012207	-0.0244141	-0.0732422	-0.170898	-0.366211	-0.744629	-1.40991	-2.45667
	202.25	0.109863	0.0305176	-0.0549316	-0.192261	-0.521851	-1.37634	-3.07312	-5.71899	-9.17053	-13.2141		202.25	0.0946045	0.0305176	-0.0305176	-0.100708	-0.210571	-0.384521	-0.71106	-1.28784	-2.27966	-3.85437		202.25	0.088501	0.0488281	0.00915527	-0.0274658	-0.0762939	-0.167847	-0.366211	-0.750732	-1.41296	-2.45972
	202.5	0.109863	0.0335693	-0.0518799	-0.192261	-0.518799	-1.37024	-3.07617	-5.71899	-9.17053	-13.2172		202.5	0.0976562	0.0274658	-0.0305176	-0.10376	-0.20752	-0.384521	-0.71106	-1.28784	-2.27966	-3.85437		202.5	0.0854492	0.0488281	0.012207	-0.0305176	-0.0762939	-0.167847	-0.369263	-0.750732	-1.41602	-2.45667
	202.75	0.109863	0.0335693	-0.0488281	-0.195312	-0.521851	-1.37634	-3.07617	-5.72205	-9.17053	-13.2172		202.75	0.100708	0.0305176	-0.0274658	-0.10376	-0.210571	-0.384521	-0.71106	-1.29395	-2.27966	-3.86047		202.75	0.0854492	0.0457764	0.012207	-0.0274658	-0.0762939	-0.167847	-0.366211	-0.747681	-1.41602	-2.45667
	203	0.112915	0.0366211	-0.0488281	-0.195312	-0.531006	-1.37939	-3.07922	-5.72815	-9.17053	-13.2202		203	0.0976562	0.0305176	-0.0274658	-0.10376	-0.20752	-0.384521	-0.708008	-1.29395	-2.28271	-3.86047		203	0.0854492	0.0488281	0.0183105	-0.0244141	-0.0762939	-0.164795	-0.363159	-0.744629	-1.41602	-2.46277
	203.25	0.109863	0.0335693	-0.0427246	-0.195312	-0.527954	-1.37634	-3.07922	-5.72815	-9.17053	-13.2233		203.25	0.0946045	0.0335693	-0.0274658	-0.10376	-0.213623	-0.387573	-0.71106	-1.297	-2.28577	-3.86658		203.25	0.0823975	0.0488281	0.012207	-0.0274658	-0.0793457	-0.170898	-0.369263	-0.744629	-1.41296	-2.46277
	203.5	0.106812	0.0335693	-0.0518799	-0.195312	-0.531006	-1.37634	-3.07922	-5.7312	-9.17358	-13.2233		203.5	0.0976562	0.0335693	-0.0274658	-0.100708	-0.210571	-0.384521	-0.708008	-1.30005	-2.29187	-3.86658		203.5	0.0854492	0.0518799	0.012207	-0.0244141	-0.0762939	-0.17395	-0.369263	-0.744629	-1.41602	-2.46277
	203.75	0.106812	0.0366211	-0.0518799	-0.192261	-0.527954	-1.37634	-3.08228	-5.73425	-9.17358	-13.2202		203.75	0.0946045	0.0335693	-0.0305176	-0.10376	-0.210571	-0.38147	-0.71106	-1.30005	-2.29492	-3.86963		203.75	0.0854492	0.0488281	0.00915527	-0.0244141	-0.0762939	-0.170898	-0.369263	-0.747681	-1.41907	-2.46582
	204	0.106812	0.0335693	-0.0518799	-0.198364	-0.527954	-1.37634	-3.08228	-5.73425	-9.17664	-13.2202		204	0.100708	0.0396729	-0.0274658	-0.10376	-0.210571	-0.38147	-0.71106	-1.297	-2.29492	-3.87573		204	0.0915527	0.0457764	0.012207	-0.0213623	-0.0793457	-0.167847	-0.366211	-0.747681	-1.41907	-2.46887
	204.25	0.109863	0.0335693	-0.0518799	-0.195312	-0.527954	-1.37634	-3.08228	-5.73425	-9.17969	-13.2233		204.25	0.10376	0.0366211	-0.0274658	-0.10376	-0.20752	-0.38147	-0.71106	-1.297	-2.30103	-3.88184		204.25	0.0854492	0.0457764	0.00915527	-0.0183105	-0.0762939	-0.170898	-0.363159	-0.750732	-1.41907	-2.47192
	204.5	0.106812	0.0335693	-0.0488281	-0.192261	-0.531006	-1.37939	-3.08838	-5.7373	-9.17969	-13.2233		204.5	0.0976562	0.0366211	-0.0244141	-0.10376	-0.210571	-0.384521	-0.71106	-1.30005	-2.29797	-3.88794		204.5	0.0793457	0.0488281	0.00915527	-0.0213623	-0.0732422	-0.167847	-0.360107	-0.750732	-1.41907	-2.47498
	204.75	0.109863	0.0335693	-0.0457764	-0.195312	-0.531006	-1.38245	-3.09143	-5.74036	-9.18274	-13.2233		204.75	0.0976562	0.0335693	-0.0305176	-0.10376	-0.210571	-0.387573	-0.714111	-1.3031	-2.29797	-3.89709		204.75	0.0823975	0.0488281	0.00915527	-0.0274658	-0.0762939	-0.167847	-0.363159	-0.747681	-1.41907	-2.47803
	205	0.106812	0.0274658	-0.0488281	-0.192261	-0.527954	-1.37939	-3.09448	-5.74036	-9.18579	-13.2233		205	0.100708	0.0335693	-0.0305176	-0.100708	-0.210571	-0.390625	-0.714111	-1.3031	-2.30103	-3.89404		205	0.0793457	0.0488281	0.00915527	-0.0305176	-0.0701904	-0.170898	-0.366211	-0.750732	-1.42212	-2.48108
	205.25	0.10376	0.0335693	-0.0518799	-0.192261	-0.531006	-1.3855	-3.09448	-5.74036	-9.18884	-13.2263		205.25	0.0976562	0.0366211	-0.0305176	-0.10376	-0.210571	-0.387573	-0.717163	-1.30615	-2.30408	-3.89099		205.25	0.0823975	0.0488281	0.012207	-0.0305176	-0.0732422	-0.17395	-0.363159	-0.753784	-1.42212	-2.47803
	205.5	0.106812	0.0366211	-0.0518799	-0.195312	-0.527954	-1.38245	-3.09753	-5.74951	-9.18884	-13.2233		205.5	0.0976562	0.0335693	-0.0274658	-0.10376	-0.213623	-0.387573	-0.714111	-1.30615	-2.30713	-3.89404		205.5	0.0854492	0.0488281	0.012207	-0.0305176	-0.0793457	-0.17395	-0.366211	-0.753784	-1.42212	-2.48108
	205.75	0.109863	0.0335693	-0.0518799	-0.195312	-0.527954	-1.38245	-3.09143	-5.74951	-9.19189	-13.2263		205.75	0.100708	0.0335693	-0.0274658	-0.10376	-0.213623	-0.387573	-0.714111	-1.30615	-2.30713	-3.89404		205.75	0.0854492	0.0457764	0.012207	-0.0274658	-0.0793457	-0.177002	-0.369263	-0.753784	-1.42517	-2.47803
	206	0.106812	0.0335693	-0.0518799	-0.192261	-0.531006	-1.3855	-3.09448	-5.74951	-9.18884	-13.2233		206	0.100708	0.0335693	-0.0274658	-0.0976562	-0.210571	-0.387573	-0.714111	-1.3092	-2.31323	-3.89709		206	0.0854492	0.0457764	0.0152588	-0.0213623	-0.0793457	-0.17395	-0.366211	-0.753784	-1.42517	-2.47803
	206.25	0.106812	0.0366211	-0.0518799	-0.195312	-0.531006	-1.38855	-3.09753	-5.75256	-9.18884	-13.2202		206.25	0.0976562	0.0366211	-0.0244141	-0.100708	-0.204468	-0.387573	-0.714111	-1.3092	-2.31018	-3.9032		206.25	0.0854492	0.0457764	0.0183105	-0.0183105	-0.0793457	-0.167847	-0.366211	-0.750732	-1.42517	-2.47498
	206.5	0.109863	0.0335693	-0.0488281	-0.189209	-0.527954	-1.3855	-3.09753	-5.75562	-9.19495	-13.2263		206.5	0.100708	0.0335693	-0.0244141	-0.0976562	-0.204468	-0.387573	-0.717163	-1.31226	-2.31323	-3.90625		206.5	0.0854492	0.0518799	0.012207	-0.0213623	-0.0762939	-0.161743	-0.366211	-0.750732	-1.42517	-2.47803
	206.75	0.106812	0.0305176	-0.0488281	-0.195312	-0.534058	-1.3916	-3.10059	-5.75867	-9.19495	-13.2294		206.75	0.0976562	0.0366211	-0.0213623	-0.100708	-0.20752	-0.384521	-0.717163	-1.31226	-2.31628	-3.91235		206.75	0.0823975	0.0518799	0.00915527	-0.0244141	-0.0732422	-0.161743	-0.369263	-0.750732	-1.42517	-2.48108
	207	0.106812	0.0335693	-0.0488281	-0.195312	-0.531006	-1.3916	-3.10059	-5.75867	-9.198	-13.2324		207	0.0946045	0.0335693	-0.0244141	-0.10376	-0.210571	-0.384521	-0.717163	-1.31531	-2.31934	-3.91846		207	0.0823975	0.0518799	0.00915527	-0.0274658	-0.0732422	-0.167847	-0.369263	-0.753784	-1.42822	-2.47803
	207.25	0.10376	0.0305176	-0.0488281	-0.195312	-0.527954	-1.3916	-3.10974	-5.75867	-9.20105	-13.2355		207.25	0.0976562	0.0305176	-0.0244141	-0.10376	-0.210571	-0.384521	-0.720215	-1.31226	-2.32849	-3.91846		207.25	0.0854492	0.0488281	0.012207	-0.0274658	-0.0762939	-0.17395	-0.372314	-0.753784	-1.43127	-2.48718
	207.5	0.106812	0.0335693	-0.0488281	-0.192261	-0.527954	-1.38855	-3.10364	-5.75867	-9.2041	-13.2355		207.5	0.100708	0.0366211	-0.0305176	-0.100708	-0.213623	-0.387573	-0.720215	-1.3092	-2.32544	-3.92456		207.5	0.0854492	0.0427246	0.012207	-0.0274658	-0.0793457	-0.177002	-0.372314	-0.756836	-1.43127	-2.49023
	207.75	0.106812	0.0366211	-0.0518799	-0.192261	-0.531006	-1.3916	-3.10974	-5.75867	-9.20105	-13.2324		207.75	0.0976562	0.0335693	-0.0274658	-0.109863	-0.213623	-0.390625	-0.720215	-1.31226	-2.32544	-3.92456		207.75	0.0823975	0.0427246	0.0183105	-0.0274658	-0.0762939	-0.177002	-0.366211	-0.756836	-1.43433	-2.49023
	208	0.109863	0.0335693	-0.0488281	-0.192261	-0.527954	-1.3916	-3.11279	-5.76172	-9.20105	-13.2355		208	0.100708	0.0335693	-0.0244141	-0.106812	-0.213623	-0.393677	-0.720215	-1.31531	-2.32544	-3.92456		208	0.0854492	0.0457764	0.012207	-0.0305176	-0.0762939	-0.170898	-0.363159	-0.759888	-1.43433	-2.49329
	208.25	0.109863	0.0366211	-0.0518799	-0.192261	-0.527954	-1.40076	-3.10974	-5.76172	-9.2041	-13.2385		208.25	0.100708	0.0335693	-0.0274658	-0.10376	-0.213623	-0.396729	-0.720215	-1.31226	-2.32544	-3.92761		208.25	0.0823975	0.0488281	0.00915527	-0.0274658	-0.0793457	-0.167847	-0.369263	-0.756836	-1.43738	-2.49634
	208.5	0.10376	0.0305176	-0.0488281	-0.192261	-0.537109	-1.40076	-3.11584	-5.76782	-9.20715	-13.2355		208.5	0.100708	0.0366211	-0.0244141	-0.10376	-0.20752	-0.393677	-0.717163	-1.31836	-2.32849	-3.93066		208.5	0.0823975	0.0488281	0.012207	-0.0244141	-0.0762939	-0.167847	-0.369263	-0.759888	-1.43738	-2.49329
	208.75	0.106812	0.0335693	-0.0488281	-0.195312	-0.534058	-1.39771	-3.1189	-5.76782	-9.20715	-13.2385		208.75	0.100708	0.0366211	-0.0274658	-0.100708	-0.210571	-0.393677	-0.717163	-1.32141	-2.32849	-3.93066		208.75	0.0793457	0.0518799	0.012207	-0.0244141	-0.0793457	-0.170898	-0.366211	-0.759888	-1.43127	-2.49329
	209	0.10376	0.0335693	-0.0488281	-0.195312	-0.534058	-1.39465	-3.11584	-5.77393	-9.20715	-13.2416		209	0.10376	0.0366211	-0.0305176	-0.0976562	-0.20752	-0.390625	-0.720215	-1.32446	-2.33154	-3.93372		209	0.0793457	0.0488281	0.00610352	-0.0274658	-0.0793457	-0.170898	-0.372314	-0.756836	-1.43127	-2.49634
	209.25	0.10376	0.0335693	-0.0457764	-0.195312	-0.537109	-1.39465	-3.11584	-5.77087	-9.21326	-13.2416		209.25	0.10376	0.0366211	-0.0274658	-0.100708	-0.210571	-0.384521	-0.717163	-1.32446	-2.33459	-3.93982		209.25	0.0823975	0.0457764	0.00915527	-0.0244141	-0.0793457	-0.170898	-0.369263	-0.759888	-1.43127	-2.49634
	209.5	0.106812	0.0366211	-0.0488281	-0.198364	-0.531006	-1.39771	-3.12195	-5.77393	-9.21326	-13.2385		209.5	0.0976562	0.0366211	-0.0213623	-0.10376	-0.210571	-0.387573	-0.717163	-1.32446	-2.33765	-3.94592		209.5	0.0823975	0.0518799	0.00915527	-0.0213623	-0.0762939	-0.17395	-0.369263	-0.762939	-1.43738	-2.49939
	209.75	0.106812	0.0335693	-0.0457764	-0.195312	-0.527954	-1.39771	-3.12195	-5.77393	-9.21631	-13.2385		209.75	0.0976562	0.0335693	-0.0213623	-0.10376	-0.210571	-0.387573	-0.723267	-1.32141	-2.33459	-3.94592		209.75	0.088501	0.0488281	0.00915527	-0.0274658	-0.0793457	-0.170898	-0.372314	-0.759888	-1.44348	-2.50244
	210	0.10376	0.0335693	-0.0488281	-0.198364	-0.534058	-1.39771	-3.125	-5.77698	-9.21021	-13.2385		210	0.0976562	0.0366211	-0.0244141	-0.10376	-0.213623	-0.390625	-0.720215	-1.32446	-2.34375	-3.95203		210	0.0854492	0.0488281	0.00915527	-0.0305176	-0.0793457	-0.17395	-0.372314	-0.762939	-1.44043	-2.50244
	210.25	0.109863	0.0366211	-0.0427246	-0.198364	-0.534058	-1.40381	-3.12805	-5.78003	-9.21326	-13.2385		210.25	0.0976562	0.0335693	-0.0274658	-0.106812	-0.213623	-0.393677	-0.720215	-1.32141	-2.34375	-3.95508		210.25	0.0854492	0.0488281	0.012207	-0.0305176	-0.0732422	-0.177002	-0.369263	-0.762939	-1.44348	-2.50244
	210.5	0.106812	0.0335693	-0.0457764	-0.195312	-0.531006	-1.40076	-3.12805	-5.78308	-9.21631	-13.2446		210.5	0.0976562	0.0366211	-0.0305176	-0.10376	-0.213623	-0.393677	-0.723267	-1.32446	-2.34375	-3.95508		210.5	0.0823975	0.0488281	0.012207	-0.0305176	-0.0732422	-0.17395	-0.372314	-0.756836	-1.44348	-2.50549
	210.75	0.10376	0.0335693	-0.0488281	-0.195312	-0.531006	-1.40076	-3.12805	-5.78308	-9.22241	-13.2446		210.75	0.0976562	0.0366211	-0.0335693	-0.100708	-0.213623	-0.393677	-0.726318	-1.32446	-2.34985	-3.95813		210.75	0.0793457	0.0488281	0.00915527	-0.0274658	-0.0762939	-0.17395	-0.372314	-0.762939	-1.44653	-2.50854
	211	0.106812	0.0335693	-0.0518799	-0.198364	-0.534058	-1.40381	-3.1311	-5.78918	-9.22546	-13.2446		211	0.100708	0.0396729	-0.0305176	-0.10376	-0.210571	-0.393677	-0.72937	-1.32751	-2.34985	-3.95813		211	0.0823975	0.0457764	0.012207	-0.0274658	-0.0762939	-0.17395	-0.372314	-0.765991	-1.44348	-2.5116
	211.25	0.10376	0.0335693	-0.0518799	-0.195312	-0.534058	-1.40381	-3.1311	-5.78613	-9.22546	-13.2477		211.25	0.0976562	0.0335693	-0.0305176	-0.100708	-0.213623	-0.393677	-0.72937	-1.32751	-2.34375	-3.96118		211.25	0.088501	0.0427246	0.012207	-0.0244141	-0.0793457	-0.17395	-0.372314	-0.765991	-1.44653	-2.50549
	211.5	0.106812	0.0305176	-0.0518799	-0.195312	-0.534058	-1.40381	-3.1311	-5.78918	-9.22852	-13.2507		211.5	0.100708	0.0335693	-0.0274658	-0.0976562	-0.210571	-0.393677	-0.72937	-1.32751	-2.3407	-3.96118		211.5	0.0915527	0.0427246	0.0183105	-0.0274658	-0.0823975	-0.170898	-0.372314	-0.765991	-1.44653	-2.50549
	211.75	0.109863	0.0335693	-0.0488281	-0.195312	-0.534058	-1.40381	-3.1311	-5.78613	-9.22546	-13.2477		211.75	0.100708	0.0366211	-0.0274658	-0.100708	-0.210571	-0.390625	-0.726318	-1.32751	-2.3468	-3.96729		211.75	0.088501	0.0457764	0.0152588	-0.0244141	-0.0854492	-0.170898	-0.372314	-0.762939	-1.44348	-2.50854
	212	0.112915	0.0366211	-0.0457764	-0.195312	-0.534058	-1.40381	-3.1311	-5.79224	-9.22546	-13.2507		212	0.0976562	0.0366211	-0.0274658	-0.100708	-0.213623	-0.390625	-0.723267	-1.33362	-2.35596	-3.97339		212	0.0854492	0.0518799	0.00915527	-0.0244141	-0.0793457	-0.170898	-0.372314	-0.762939	-1.44653	-2.50854
	212.25	0.106812	0.0335693	-0.0488281	-0.198364	-0.537109	-1.40076	-3.1311	-5.79834	-9.23157	-13.2477		212.25	0.0976562	0.0366211	-0.0305176	-0.10376	-0.210571	-0.393677	-0.726318	-1.33362	-2.35901	-3.97644		212.25	0.0823975	0.0518799	0.00915527	-0.0274658	-0.0793457	-0.17395	-0.372314	-0.762939	-1.44653	-2.5116
	212.5	0.106812	0.0366211	-0.0518799	-0.198364	-0.534058	-1.40686	-3.13416	-5.79834	-9.23462	-13.2507		212.5	0.0946045	0.0335693	-0.0305176	-0.100708	-0.210571	-0.393677	-0.726318	-1.33362	-2.36511	-3.97949		212.5	0.0823975	0.0518799	0.00610352	-0.0274658	-0.0793457	-0.17395	-0.375366	-0.765991	-1.44653	-2.5177
	212.75	0.106812	0.0335693	-0.0488281	-0.195312	-0.540161	-1.40686	-3.14331	-5.80444	-9.23157	-13.2507		212.75	0.0976562	0.0335693	-0.0305176	-0.10376	-0.210571	-0.396729	-0.726318	-1.33362	-2.36511	-3.97949		212.75	0.0823975	0.0488281	0.00915527	-0.0305176	-0.0793457	-0.177002	-0.375366	-0.765991	-1.44653	-2.5177
	213	0.106812	0.0335693	-0.0518799	-0.198364	-0.534058	-1.40991	-3.14331	-5.80444	-9.23462	-13.2507		213	0.100708	0.0305176	-0.0305176	-0.10376	-0.213623	-0.396729	-0.72937	-1.33362	-2.36206	-3.98254		213	0.0854492	0.0457764	0.00915527	-0.0305176	-0.0762939	-0.17395	-0.375366	-0.769043	-1.45569	-2.5177
	213.25	0.106812	0.0335693	-0.0518799	-0.195312	-0.534058	-1.41296	-3.14636	-5.80139	-9.23767	-13.2538		213.25	0.100708	0.0305176	-0.0305176	-0.106812	-0.210571	-0.393677	-0.72937	-1.33362	-2.36206	-3.98865		213.25	0.0854492	0.0457764	0.00610352	-0.0244141	-0.0793457	-0.17395	-0.375366	-0.769043	-1.45264	-2.51465
	213.5	0.106812	0.0366211	-0.0488281	-0.198364	-0.537109	-1.41296	-3.14331	-5.80444	-9.23767	-13.2568		213.5	0.100708	0.0366211	-0.0274658	-0.109863	-0.213623	-0.39978	-0.72937	-1.33362	-2.36511	-3.9917		213.5	0.0823975	0.0427246	0.0152588	-0.0244141	-0.0762939	-0.17395	-0.372314	-0.772095	-1.45569	-2.5177
	213.75	0.106812	0.0305176	-0.0488281	-0.195312	-0.537109	-1.41296	-3.14636	-5.81055	-9.24072	-13.2568		213.75	0.100708	0.0366211	-0.0305176	-0.10376	-0.210571	-0.39978	-0.72937	-1.33667	-2.36816	-3.9917		213.75	0.0854492	0.0488281	0.0152588	-0.0274658	-0.0793457	-0.17395	-0.375366	-0.769043	-1.45874	-2.5177
	214	0.106812	0.0305176	-0.0518799	-0.195312	-0.537109	-1.40991	-3.14941	-5.8075	-9.24377	-13.2599		214	0.0976562	0.0366211	-0.0335693	-0.100708	-0.213623	-0.396729	-0.732422	-1.34277	-2.36816	-3.9917		214	0.0854492	0.0488281	0.012207	-0.0305176	-0.0793457	-0.17395	-0.375366	-0.769043	-1.45874	-2.5238
	214.25	0.106812	0.0366211	-0.0488281	-0.195312	-0.540161	-1.41296	-3.14941	-5.81055	-9.24072	-13.2599		214.25	0.0976562	0.0396729	-0.0274658	-0.100708	-0.213623	-0.393677	-0.72937	-1.34277	-2.36816	-3.9978		214.25	0.0823975	0.0488281	0.00915527	-0.0305176	-0.0793457	-0.17395	-0.375366	-0.769043	-1.45569	-2.52686
	214.5	0.109863	0.0335693	-0.0488281	-0.192261	-0.537109	-1.40991	-3.14941	-5.8136	-9.24377	-13.2599		214.5	0.0976562	0.0366211	-0.0274658	-0.10376	-0.213623	-0.396729	-0.735474	-1.34277	-2.37122	-3.99475		214.5	0.0823975	0.0488281	0.00915527	-0.0274658	-0.0762939	-0.17395	-0.375366	-0.769043	-1.45569	-2.52686
	214.75	0.109863	0.0366211	-0.0488281	-0.192261	-0.540161	-1.40991	-3.14636	-5.8136	-9.24683	-13.2599		214.75	0.0976562	0.0366211	-0.0305176	-0.100708	-0.210571	-0.396729	-0.735474	-1.34277	-2.36816	-3.9978		214.75	0.0915527	0.0488281	0.00915527	-0.0274658	-0.0823975	-0.17395	-0.378418	-0.769043	-1.45874	-2.5238
	215	0.112915	0.0396729	-0.0518799	-0.192261	-0.540161	-1.40991	-3.14941	-5.8136	-9.24683	-13.2599		215	0.0976562	0.0366211	-0.0274658	-0.100708	-0.210571	-0.393677	-0.72937	-1.34277	-2.37427	-4.00085		215	0.0823975	0.0457764	0.00915527	-0.0244141	-0.0823975	-0.177002	-0.38147	-0.769043	-1.45874	-2.52686
	215.25	0.106812	0.0366211	-0.0457764	-0.198364	-0.534058	-1.41602	-3.15247	-5.81665	-9.24377	-13.2599		215.25	0.100708	0.0335693	-0.0274658	-0.10376	-0.210571	-0.396729	-0.72937	-1.34277	-2.38037	-4.01001		215.25	0.088501	0.0488281	0.012207	-0.0213623	-0.0793457	-0.177002	-0.375366	-0.772095	-1.45874	-2.52075
	215.5	0.109863	0.0335693	-0.0488281	-0.195312	-0.537109	-1.40686	-3.15552	-5.8197	-9.24683	-13.266		215.5	0.0976562	0.0305176	-0.0305176	-0.106812	-0.210571	-0.396729	-0.726318	-1.34277	-2.38037	-4.01306		215.5	0.0915527	0.0457764	0.012207	-0.0244141	-0.0762939	-0.17395	-0.375366	-0.772095	-1.46484	-2.5238
	215.75	0.109863	0.0366211	-0.0488281	-0.198364	-0.534058	-1.41602	-3.16162	-5.82275	-9.25293	-13.2629		215.75	0.0946045	0.0335693	-0.0305176	-0.109863	-0.213623	-0.396729	-0.726318	-1.34277	-2.38342	-4.01611		215.75	0.0854492	0.0488281	0.012207	-0.0244141	-0.0762939	-0.17395	-0.375366	-0.772095	-1.46484	-2.52991
	216	0.109863	0.0335693	-0.0518799	-0.198364	-0.537109	-1.41296	-3.15857	-5.82275	-9.25293	-13.266		216	0.0915527	0.0366211	-0.0274658	-0.109863	-0.216675	-0.396729	-0.732422	-1.34583	-2.38647	-4.02222		216	0.0793457	0.0457764	0.0152588	-0.0305176	-0.0762939	-0.17395	-0.375366	-0.775146	-1.46484	-2.53601
	216.25	0.106812	0.0366211	-0.0518799	-0.198364	-0.537109	-1.41602	-3.15857	-5.82581	-9.25293	-13.266		216.25	0.0976562	0.0335693	-0.0305176	-0.10376	-0.219727	-0.396729	-0.735474	-1.35193	-2.38647	-4.01917		216.25	0.0823975	0.0457764	0.012207	-0.0274658	-0.0793457	-0.17395	-0.375366	-0.775146	-1.4679	-2.53906
	216.5	0.109863	0.0366211	-0.0518799	-0.198364	-0.537109	-1.41907	-3.15857	-5.82581	-9.25903	-13.266		216.5	0.0976562	0.0335693	-0.0305176	-0.10376	-0.219727	-0.393677	-0.735474	-1.34888	-2.38647	-4.02222		216.5	0.0854492	0.0488281	0.012207	-0.0274658	-0.0793457	-0.180054	-0.375366	-0.775146	-1.46484	-2.53906
	216.75	0.109863	0.0335693	-0.0488281	-0.201416	-0.540161	-1.42517	-3.15857	-5.82581	-9.25598	-13.266		216.75	0.100708	0.0366211	-0.0274658	-0.10376	-0.216675	-0.390625	-0.735474	-1.34583	-2.38953	-4.02527		216.75	0.0854492	0.0488281	0.0152588	-0.0274658	-0.0823975	-0.180054	-0.372314	-0.772095	-1.4679	-2.53906
	217	0.106812	0.0366211	-0.0518799	-0.198364	-0.540161	-1.42212	-3.16162	-5.82886	-9.25903	-13.266		217	0.100708	0.0305176	-0.0274658	-0.10376	-0.213623	-0.393677	-0.732422	-1.34888	-2.38953	-4.02222		217	0.088501	0.0518799	0.012207	-0.0244141	-0.0823975	-0.180054	-0.378418	-0.775146	-1.46484	-2.53601
	217.25	0.109863	0.0366211	-0.0518799	-0.195312	-0.543213	-1.42212	-3.16467	-5.82581	-9.25903	-13.266		217.25	0.0976562	0.0305176	-0.0305176	-0.109863	-0.20752	-0.396729	-0.732422	-1.34888	-2.38953	-4.02527		217.25	0.0915527	0.0488281	0.012207	-0.0274658	-0.0793457	-0.17395	-0.38147	-0.775146	-1.46179	-2.53601
	217.5	0.109863	0.0335693	-0.0488281	-0.195312	-0.540161	-1.42212	-3.16772	-5.82886	-9.25903	-13.266		217.5	0.100708	0.0335693	-0.0305176	-0.106812	-0.204468	-0.396729	-0.732422	-1.34888	-2.39258	-4.03137		217.5	0.0854492	0.0457764	0.00915527	-0.0274658	-0.0793457	-0.167847	-0.378418	-0.775146	-1.4679	-2.53601
	217.75	0.106812	0.0335693	-0.0488281	-0.198364	-0.540161	-1.42212	-3.16772	-5.83496	-9.26208	-13.269		217.75	0.0976562	0.0335693	-0.0305176	-0.100708	-0.210571	-0.396729	-0.72937	-1.35193	-2.40173	-4.03442		217.75	0.0854492	0.0457764	0.012207	-0.0244141	-0.0762939	-0.17395	-0.38147	-0.778198	-1.4679	-2.53906
	218	0.109863	0.0366211	-0.0518799	-0.198364	-0.540161	-1.42212	-3.17078	-5.83496	-9.26208	-13.269		218	0.100708	0.0335693	-0.0274658	-0.100708	-0.213623	-0.39978	-0.72937	-1.35498	-2.40173	-4.03442		218	0.0854492	0.0488281	0.00915527	-0.0244141	-0.0793457	-0.17395	-0.38147	-0.78125	-1.47095	-2.53906
	218.25	0.112915	0.0335693	-0.0518799	-0.195312	-0.540161	-1.41907	-3.16772	-5.83496	-9.26208	-13.2721		218.25	0.0946045	0.0335693	-0.0305176	-0.106812	-0.213623	-0.396729	-0.732422	-1.35498	-2.40784	-4.04053		218.25	0.0854492	0.0457764	0.012207	-0.0274658	-0.0793457	-0.177002	-0.38147	-0.78125	-1.47095	-2.54211
	218.5	0.112915	0.0335693	-0.0488281	-0.198364	-0.537109	-1.41907	-3.17078	-5.84412	-9.26819	-13.2721		218.5	0.0915527	0.0305176	-0.0274658	-0.10376	-0.216675	-0.39978	-0.732422	-1.35498	-2.40784	-4.04358		218.5	0.0823975	0.0457764	0.0152588	-0.0213623	-0.0762939	-0.180054	-0.38147	-0.78125	-1.47095	-2.54822
	218.75	0.109863	0.0305176	-0.0518799	-0.195312	-0.540161	-1.41907	-3.17383	-5.84412	-9.26819	-13.2721		218.75	0.0946045	0.0305176	-0.0335693	-0.109863	-0.213623	-0.39978	-0.738525	-1.35498	-2.40784	-4.04663		218.75	0.0854492	0.0488281	0.012207	-0.0274658	-0.0793457	-0.177002	-0.38147	-0.78125	-1.47705	-2.54822
	219	0.109863	0.0335693	-0.0518799	-0.198364	-0.543213	-1.42517	-3.17383	-5.84412	-9.27124	-13.2721		219	0.0976562	0.0335693	-0.0305176	-0.112915	-0.210571	-0.393677	-0.738525	-1.35193	-2.40784	-4.04968		219	0.0823975	0.0488281	0.00915527	-0.0274658	-0.0793457	-0.177002	-0.38147	-0.778198	-1.47705	-2.55432
	219.25	0.106812	0.0335693	-0.0518799	-0.198364	-0.540161	-1.42517	-3.17688	-5.84412	-9.26819	-13.2721		219.25	0.100708	0.0366211	-0.0274658	-0.109863	-0.210571	-0.396729	-0.738525	-1.35498	-2.40784	-4.05884		219.25	0.0854492	0.0488281	0.012207	-0.0274658	-0.0793457	-0.17395	-0.378418	-0.775146	-1.4801	-2.55432
	219.5	0.106812	0.0335693	-0.0518799	-0.195312	-0.543213	-1.42517	-3.17383	-5.84412	-9.26514	-13.2751		219.5	0.0976562	0.0366211	-0.0305176	-0.10376	-0.210571	-0.396729	-0.738525	-1.35498	-2.41394	-4.05579		219.5	0.0854492	0.0488281	0.012207	-0.0244141	-0.0762939	-0.17395	-0.375366	-0.78125	-1.47705	-2.55432
	219.75	0.106812	0.0366211	-0.0488281	-0.195312	-0.540161	-1.42822	-3.17993	-5.84412	-9.27124	-13.2751		219.75	0.10376	0.0366211	-0.0335693	-0.100708	-0.210571	-0.396729	-0.738525	-1.36108	-2.41394	-4.06189		219.75	0.0854492	0.0488281	0.0152588	-0.0244141	-0.0762939	-0.170898	-0.38147	-0.78125	-1.474	-2.55432
	220	0.106812	0.0335693	-0.0518799	-0.198364	-0.540161	-1.42822	-3.17993	-5.85022	-9.27429	-13.2751		220	0.100708	0.0366211	-0.0274658	-0.100708	-0.213623	-0.393677	-0.738525	-1.36108	-2.41699	-4.06189		220	0.088501	0.0457764	0.012207	-0.0274658	-0.0793457	-0.170898	-0.378418	-0.787354	-1.474	-2.55127
	220.25	0.106812	0.0335693	-0.0518799	-0.192261	-0.543213	-1.42517	-3.17993	-5.85327	-9.2804	-13.2751		220.25	0.100708	0.0366211	-0.0244141	-0.10376	-0.213623	-0.39978	-0.744629	-1.36719	-2.42004	-4.06799		220.25	0.0854492	0.0427246	0.012207	-0.0213623	-0.0793457	-0.17395	-0.38147	-0.787354	-1.474	-2.55127
	220.5	0.115967	0.0366211	-0.0549316	-0.192261	-0.540161	-1.42822	-3.18298	-5.85327	-9.27734	-13.2751		220.5	0.0976562	0.0305176	-0.0274658	-0.109863	-0.213623	-0.396729	-0.741577	-1.37024	-2.42004	-4.06799		220.5	0.0854492	0.0488281	0.00915527	-0.0274658	-0.0823975	-0.17395	-0.384521	-0.787354	-1.4801	-2.55737
	220.75	0.115967	0.0335693	-0.0488281	-0.192261	-0.543213	-1.42517	-3.18909	-5.85327	-9.27734	-13.2721		220.75	0.0976562	0.0305176	-0.0274658	-0.109863	-0.213623	-0.396729	-0.738525	-1.36414	-2.42004	-4.07104		220.75	0.0854492	0.0457764	0.00915527	-0.0244141	-0.0823975	-0.17395	-0.384521	-0.78125	-1.4801	-2.55737
	221	0.115967	0.0335693	-0.0457764	-0.192261	-0.546265	-1.42822	-3.18298	-5.85327	-9.27429	-13.2782		221	0.0976562	0.0335693	-0.0244141	-0.109863	-0.213623	-0.396729	-0.735474	-1.36719	-2.42615	-4.0741		221	0.0823975	0.0457764	0.012207	-0.0213623	-0.0793457	-0.177002	-0.375366	-0.78125	-1.48315	-2.56348
	221.25	0.106812	0.0335693	-0.0457764	-0.195312	-0.543213	-1.43433	-3.18909	-5.85938	-9.27734	-13.2721		221.25	0.0946045	0.0335693	-0.0305176	-0.10376	-0.213623	-0.39978	-0.738525	-1.36108	-2.43225	-4.0741		221.25	0.0823975	0.0518799	0.012207	-0.0213623	-0.0762939	-0.186157	-0.378418	-0.78125	-1.48315	-2.56348
	221.5	0.106812	0.0366211	-0.0457764	-0.198364	-0.543213	-1.43127	-3.19214	-5.85938	-9.27734	-13.2751		221.5	0.0915527	0.0366211	-0.0335693	-0.10376	-0.216675	-0.396729	-0.735474	-1.36414	-2.42615	-4.08325		221.5	0.0793457	0.0518799	0.0152588	-0.0244141	-0.0762939	-0.186157	-0.38147	-0.784302	-1.48315	-2.56653
	221.75	0.106812	0.0305176	-0.0457764	-0.195312	-0.543213	-1.43127	-3.19214	-5.86548	-9.2804	-13.2782		221.75	0.0915527	0.0396729	-0.0305176	-0.106812	-0.213623	-0.39978	-0.741577	-1.36719	-2.4353	-4.0863		221.75	0.0762939	0.0488281	0.012207	-0.0244141	-0.0762939	-0.186157	-0.38147	-0.787354	-1.4801	-2.56653
	222	0.106812	0.0366211	-0.0518799	-0.195312	-0.546265	-1.43433	-3.19214	-5.86548	-9.2865	-13.2782		222	0.0946045	0.0366211	-0.0305176	-0.10376	-0.213623	-0.402832	-0.744629	-1.36719	-2.4353	-4.0863		222	0.0854492	0.0488281	0.0183105	-0.0244141	-0.0762939	-0.186157	-0.38147	-0.787354	-1.4801	-2.57263
	222.25	0.109863	0.0335693	-0.0518799	-0.195312	-0.540161	-1.43433	-3.19519	-5.86548	-9.2865	-13.2782		222.25	0.100708	0.0366211	-0.0274658	-0.106812	-0.20752	-0.39978	-0.741577	-1.37329	-2.43225	-4.09241		222.25	0.088501	0.0457764	0.012207	-0.0305176	-0.0762939	-0.17395	-0.38147	-0.784302	-1.48621	-2.56348
	222.5	0.106812	0.0366211	-0.0549316	-0.198364	-0.540161	-1.43433	-3.19519	-5.86548	-9.2865	-13.2782		222.5	0.100708	0.0335693	-0.0274658	-0.106812	-0.210571	-0.39978	-0.744629	-1.37024	-2.4353	-4.09241		222.5	0.088501	0.0396729	0.012207	-0.0305176	-0.0823975	-0.170898	-0.38147	-0.784302	-1.48926	-2.56653
	222.75	0.10376	0.0366211	-0.0488281	-0.195312	-0.543213	-1.43738	-3.19519	-5.86853	-9.28345	-13.2751		222.75	0.10376	0.0305176	-0.0305176	-0.10376	-0.20752	-0.39978	-0.744629	-1.37634	-2.4353	-4.09546		222.75	0.0915527	0.0457764	0.012207	-0.0274658	-0.0762939	-0.17395	-0.38147	-0.787354	-1.49231	-2.57263
	223	0.106812	0.0335693	-0.0488281	-0.198364	-0.546265	-1.43433	-3.19824	-5.87158	-9.2865	-13.2751		223	0.106812	0.0305176	-0.0305176	-0.100708	-0.20752	-0.396729	-0.741577	-1.37939	-2.43835	-4.09851		223	0.088501	0.0457764	0.0152588	-0.0274658	-0.0793457	-0.17395	-0.384521	-0.790405	-1.48926	-2.57263
	223.25	0.109863	0.0335693	-0.0518799	-0.201416	-0.546265	-1.43433	-3.20129	-5.87158	-9.2865	-13.2812		223.25	0.100708	0.0427246	-0.0305176	-0.10376	-0.210571	-0.396729	-0.744629	-1.37634	-2.43835	-4.09851		223.25	0.0823975	0.0488281	0.012207	-0.0244141	-0.0762939	-0.17395	-0.384521	-0.790405	-1.48621	-2.57263
	223.5	0.106812	0.0335693	-0.0488281	-0.198364	-0.546265	-1.43738	-3.20129	-5.87158	-9.2865	-13.2812		223.5	0.0976562	0.0335693	-0.0274658	-0.10376	-0.210571	-0.393677	-0.744629	-1.37634	-2.44446	-4.10156		223.5	0.0823975	0.0488281	0.012207	-0.0244141	-0.0793457	-0.180054	-0.384521	-0.793457	-1.48926	-2.57568
	223.75	0.109863	0.0366211	-0.0488281	-0.195312	-0.552368	-1.43738	-3.20435	-5.87158	-9.2926	-13.2782		223.75	0.0976562	0.0366211	-0.0305176	-0.10376	-0.210571	-0.396729	-0.744629	-1.37634	-2.44751	-4.09851		223.75	0.0823975	0.0518799	0.012207	-0.0244141	-0.0793457	-0.177002	-0.38147	-0.793457	-1.48621	-2.57568
	224	0.109863	0.0335693	-0.0488281	-0.195312	-0.546265	-1.44043	-3.20435	-5.87463	-9.2926	-13.2812		224	0.0976562	0.0335693	-0.0305176	-0.10376	-0.213623	-0.393677	-0.744629	-1.37634	-2.45056	-4.10461		224	0.0823975	0.0488281	0.00915527	-0.0213623	-0.0823975	-0.177002	-0.38147	-0.787354	-1.49231	-2.57568
	224.25	0.106812	0.0335693	-0.0488281	-0.195312	-0.543213	-1.44653	-3.20435	-5.87463	-9.29565	-13.2812		224.25	0.0976562	0.0366211	-0.0274658	-0.106812	-0.213623	-0.39978	-0.747681	-1.37329	-2.45056	-4.11377		224.25	0.0823975	0.0457764	0.012207	-0.0183105	-0.0823975	-0.17395	-0.38147	-0.787354	-1.49231	-2.57568
	224.5	0.109863	0.0366211	-0.0488281	-0.195312	-0.546265	-1.44958	-3.21045	-5.87769	-9.29565	-13.2812		224.5	0.0976562	0.0335693	-0.0244141	-0.10376	-0.213623	-0.39978	-0.750732	-1.37939	-2.45361	-4.11682		224.5	0.0854492	0.0457764	0.012207	-0.0274658	-0.0762939	-0.177002	-0.38147	-0.787354	-1.49536	-2.57568
	224.75	0.109863	0.0305176	-0.0488281	-0.198364	-0.543213	-1.44348	-3.2135	-5.87769	-9.29871	-13.2843		224.75	0.100708	0.0366211	-0.0274658	-0.10376	-0.213623	-0.402832	-0.750732	-1.38245	-2.44751	-4.12292		224.75	0.0823975	0.0457764	0.012207	-0.0305176	-0.0732422	-0.177002	-0.384521	-0.787354	-1.49231	-2.57874
	225	0.10376	0.0305176	-0.0488281	-0.198364	-0.546265	-1.44348	-3.2135	-5.88074	-9.29871	-13.2904		225	0.0976562	0.0366211	-0.0305176	-0.10376	-0.213623	-0.402832	-0.750732	-1.38245	-2.45361	-4.12598		225	0.0793457	0.0457764	0.012207	-0.0335693	-0.0701904	-0.177002	-0.38147	-0.787354	-1.49536	-2.58789
	225.25	0.109863	0.0305176	-0.0518799	-0.195312	-0.546265	-1.44653	-3.2135	-5.88379	-9.30176	-13.2812		225.25	0.10376	0.0366211	-0.0274658	-0.100708	-0.216675	-0.402832	-0.750732	-1.3855	-2.45972	-4.12598		225.25	0.0854492	0.0457764	0.0183105	-0.0305176	-0.0762939	-0.177002	-0.384521	-0.793457	-1.49231	-2.58789
	225.5	0.106812	0.0335693	-0.0549316	-0.195312	-0.546265	-1.44348	-3.2135	-5.88074	-9.30481	-13.2843		225.5	0.100708	0.0366211	-0.0274658	-0.100708	-0.213623	-0.39978	-0.750732	-1.38855	-2.45667	-4.12292		225.5	0.0854492	0.0457764	0.0152588	-0.0305176	-0.0823975	-0.17395	-0.384521	-0.793457	-1.49231	-2.59094
	225.75	0.106812	0.0305176	-0.0549316	-0.195312	-0.543213	-1.44348	-3.2135	-5.88074	-9.30786	-13.2874		225.75	0.10376	0.0366211	-0.0244141	-0.100708	-0.213623	-0.396729	-0.750732	-1.38855	-2.46277	-4.12598		225.75	0.0854492	0.0457764	0.00915527	-0.0244141	-0.0854492	-0.17395	-0.387573	-0.793457	-1.50146	-2.58484
	226	0.106812	0.0366211	-0.0518799	-0.192261	-0.546265	-1.44653	-3.2135	-5.88379	-9.30481	-13.2812		226	0.0976562	0.0366211	-0.0244141	-0.0976562	-0.213623	-0.39978	-0.750732	-1.38245	-2.46582	-4.13208		226	0.0823975	0.0457764	0.00915527	-0.0213623	-0.0854492	-0.17395	-0.387573	-0.793457	-1.50146	-2.58484
	226.25	0.10376	0.0366211	-0.0518799	-0.192261	-0.546265	-1.44958	-3.21655	-5.88684	-9.30786	-13.2812		226.25	0.100708	0.0335693	-0.0213623	-0.100708	-0.20752	-0.39978	-0.747681	-1.38855	-2.46582	-4.13208		226.25	0.0823975	0.0457764	0.012207	-0.0244141	-0.0793457	-0.17395	-0.387573	-0.793457	-1.50452	-2.58484
	226.5	0.109863	0.0335693	-0.0457764	-0.192261	-0.543213	-1.44653	-3.21655	-5.88989	-9.30176	-13.2843		226.5	0.100708	0.0366211	-0.0274658	-0.100708	-0.20752	-0.405884	-0.750732	-1.38855	-2.46582	-4.13513		226.5	0.0793457	0.0518799	0.0152588	-0.0274658	-0.0762939	-0.17395	-0.387573	-0.790405	-1.49841	-2.58484
	226.75	0.109863	0.0335693	-0.0427246	-0.195312	-0.543213	-1.45264	-3.2196	-5.88989	-9.30786	-13.2843		226.75	0.100708	0.0366211	-0.0244141	-0.100708	-0.216675	-0.402832	-0.756836	-1.38855	-2.46582	-4.13818		226.75	0.0823975	0.0488281	0.012207	-0.0244141	-0.0793457	-0.17395	-0.384521	-0.790405	-1.49841	-2.58789
	227	0.109863	0.0335693	-0.0488281	-0.195312	-0.546265	-1.45264	-3.2196	-5.88989	-9.31091	-13.2843		227	0.0976562	0.0366211	-0.0274658	-0.10376	-0.213623	-0.405884	-0.756836	-1.3916	-2.47498	-4.14124		227	0.0854492	0.0518799	0.012207	-0.0305176	-0.0762939	-0.177002	-0.384521	-0.793457	-1.49536	-2.59094
	227.25	0.106812	0.0335693	-0.0488281	-0.201416	-0.552368	-1.45264	-3.22571	-5.89294	-9.31091	-13.2904		227.25	0.100708	0.0366211	-0.0274658	-0.10376	-0.216675	-0.405884	-0.756836	-1.3916	-2.47498	-4.14734		227.25	0.0854492	0.0518799	0.012207	-0.0305176	-0.0762939	-0.177002	-0.384521	-0.793457	-1.49841	-2.59094
	227.5	0.106812	0.0335693	-0.0518799	-0.198364	-0.546265	-1.44958	-3.2196	-5.89294	-9.30786	-13.2874		227.5	0.0976562	0.0366211	-0.0244141	-0.10376	-0.216675	-0.405884	-0.759888	-1.38855	-2.47498	-4.15039		227.5	0.0854492	0.0457764	0.00915527	-0.0244141	-0.0793457	-0.177002	-0.384521	-0.793457	-1.50452	-2.59399
	227.75	0.109863	0.0335693	-0.0518799	-0.195312	-0.546265	-1.45264	-3.22266	-5.896	-9.31091	-13.2843		227.75	0.100708	0.0335693	-0.0244141	-0.100708	-0.216675	-0.405884	-0.756836	-1.3916	-2.47803	-4.15039		227.75	0.0854492	0.0457764	0.00915527	-0.0274658	-0.0793457	-0.186157	-0.384521	-0.796509	-1.50146	-2.59705
	228	0.106812	0.0305176	-0.0457764	-0.195312	-0.552368	-1.44958	-3.22876	-5.896	-9.31091	-13.2874		228	0.100708	0.0335693	-0.0244141	-0.10376	-0.216675	-0.405884	-0.753784	-1.39465	-2.47803	-4.15039		228	0.0854492	0.0457764	0.012207	-0.0305176	-0.0793457	-0.177002	-0.384521	-0.796509	-1.50146	-2.59399
	228.25	0.106812	0.0335693	-0.0488281	-0.192261	-0.552368	-1.45264	-3.22876	-5.896	-9.31091	-13.2874		228.25	0.100708	0.0335693	-0.0274658	-0.109863	-0.213623	-0.405884	-0.756836	-1.39771	-2.47498	-4.15344		228.25	0.0823975	0.0427246	0.00915527	-0.0274658	-0.0793457	-0.17395	-0.384521	-0.799561	-1.50452	-2.59399
	228.5	0.109863	0.0335693	-0.0488281	-0.195312	-0.552368	-1.45264	-3.22571	-5.89905	-9.31091	-13.2874		228.5	0.0976562	0.0335693	-0.0274658	-0.106812	-0.213623	-0.402832	-0.756836	-1.40076	-2.47803	-4.15344		228.5	0.0823975	0.0457764	0.012207	-0.0244141	-0.0793457	-0.17395	-0.384521	-0.799561	-1.50452	-2.59705
	228.75	0.109863	0.0366211	-0.0488281	-0.195312	-0.55542	-1.45264	-3.22571	-5.89905	-9.31702	-13.2904		228.75	0.0976562	0.0335693	-0.0274658	-0.100708	-0.213623	-0.405884	-0.753784	-1.40381	-2.48108	-4.15955		228.75	0.0823975	0.0488281	0.00915527	-0.0244141	-0.0762939	-0.177002	-0.393677	-0.799561	-1.50452	-2.60315
	229	0.109863	0.0335693	-0.0488281	-0.198364	-0.546265	-1.45264	-3.22876	-5.9021	-9.31702	-13.2874		229	0.100708	0.0305176	-0.0274658	-0.100708	-0.216675	-0.39978	-0.756836	-1.40381	-2.48413	-4.15955		229	0.0854492	0.0457764	0.00915527	-0.0244141	-0.0762939	-0.177002	-0.387573	-0.799561	-1.50757	-2.6001
	229.25	0.109863	0.0366211	-0.0488281	-0.195312	-0.546265	-1.45569	-3.22876	-5.90515	-9.31702	-13.2904		229.25	0.0976562	0.0335693	-0.0274658	-0.0976562	-0.219727	-0.402832	-0.759888	-1.40076	-2.48718	-4.1687		229.25	0.0854492	0.0488281	0.00915527	-0.0274658	-0.0762939	-0.180054	-0.390625	-0.799561	-1.50452	-2.60315
	229.5	0.106812	0.0335693	-0.0549316	-0.198364	-0.552368	-1.45264	-3.23181	-5.9021	-9.32617	-13.2874		229.5	0.0976562	0.0366211	-0.0274658	-0.100708	-0.216675	-0.405884	-0.759888	-1.39771	-2.49023	-4.1687		229.5	0.088501	0.0488281	0.012207	-0.0244141	-0.0793457	-0.186157	-0.390625	-0.799561	-1.50757	-2.6062
	229.75	0.10376	0.0335693	-0.0518799	-0.198364	-0.546265	-1.45874	-3.23486	-5.90515	-9.32007	-13.2874		229.75	0.0976562	0.0335693	-0.0244141	-0.106812	-0.213623	-0.405884	-0.756836	-1.40076	-2.49023	-4.1687		229.75	0.088501	0.0549316	0.012207	-0.0244141	-0.0793457	-0.177002	-0.384521	-0.799561	-1.50757	-2.60315
	230	0.106812	0.0366211	-0.0488281	-0.198364	-0.55542	-1.45874	-3.23486	-5.9082	-9.32007	-13.2904		230	0.0976562	0.0335693	-0.0213623	-0.100708	-0.213623	-0.408936	-0.756836	-1.39771	-2.48718	-4.1748		230	0.088501	0.0488281	0.00915527	-0.0244141	-0.0793457	-0.17395	-0.384521	-0.793457	-1.51367	-2.60315
	230.25	0.106812	0.0305176	-0.0488281	-0.198364	-0.55542	-1.46179	-3.23792	-5.91125	-9.32007	-13.2904		230.25	0.100708	0.0335693	-0.0244141	-0.100708	-0.213623	-0.405884	-0.756836	-1.40381	-2.49023	-4.17786		230.25	0.0823975	0.0518799	0.012207	-0.0244141	-0.0793457	-0.177002	-0.387573	-0.796509	-1.51062	-2.6062
	230.5	0.10376	0.0335693	-0.0457764	-0.201416	-0.552368	-1.45874	-3.23792	-5.91125	-9.32617	-13.2965		230.5	0.0976562	0.0396729	-0.0274658	-0.10376	-0.213623	-0.405884	-0.756836	-1.40686	-2.49329	-4.17786		230.5	0.0793457	0.0457764	0.012207	-0.0305176	-0.0762939	-0.177002	-0.390625	-0.799561	-1.51062	-2.60925
	230.75	0.100708	0.0335693	-0.0457764	-0.198364	-0.552368	-1.46179	-3.23792	-5.91125	-9.32922	-13.2965		230.75	0.0946045	0.0396729	-0.0305176	-0.10376	-0.216675	-0.402832	-0.762939	-1.40686	-2.48718	-4.18396		230.75	0.0762939	0.0457764	0.012207	-0.0274658	-0.0793457	-0.177002	-0.387573	-0.802612	-1.51367	-2.6062
	231	0.106812	0.0366211	-0.0518799	-0.198364	-0.552368	-1.46179	-3.23792	-5.91431	-9.32922	-13.2935		231	0.0946045	0.0366211	-0.0335693	-0.10376	-0.219727	-0.405884	-0.769043	-1.40686	-2.49329	-4.18701		231	0.0823975	0.0427246	0.00915527	-0.0305176	-0.0793457	-0.177002	-0.390625	-0.805664	-1.50757	-2.6123
	231.25	0.106812	0.0335693	-0.0549316	-0.198364	-0.552368	-1.46179	-3.23792	-5.91431	-9.33228	-13.2965		231.25	0.100708	0.0335693	-0.0366211	-0.100708	-0.216675	-0.402832	-0.765991	-1.41296	-2.49634	-4.19006		231.25	0.0854492	0.0457764	0.00915527	-0.0244141	-0.0762939	-0.186157	-0.387573	-0.808716	-1.50757	-2.6123
	231.5	0.106812	0.0366211	-0.0518799	-0.195312	-0.546265	-1.46179	-3.23792	-5.91431	-9.33228	-13.2965		231.5	0.106812	0.0305176	-0.0305176	-0.100708	-0.216675	-0.408936	-0.762939	-1.40686	-2.49634	-4.19312		231.5	0.088501	0.0427246	0.00915527	-0.0305176	-0.0793457	-0.180054	-0.384521	-0.805664	-1.51672	-2.6123
	231.75	0.109863	0.0366211	-0.0518799	-0.195312	-0.552368	-1.46179	-3.24402	-5.91431	-9.33228	-13.2935		231.75	0.10376	0.0305176	-0.0305176	-0.10376	-0.213623	-0.411987	-0.762939	-1.40686	-2.50244	-4.19617		231.75	0.0854492	0.0427246	0.00915527	-0.0274658	-0.0793457	-0.177002	-0.387573	-0.799561	-1.51672	-2.60925
	232	0.115967	0.0305176	-0.0488281	-0.198364	-0.55542	-1.46484	-3.24402	-5.91736	-9.33228	-13.2935		232	0.10376	0.0335693	-0.0274658	-0.100708	-0.219727	-0.408936	-0.759888	-1.40991	-2.50549	-4.19922		232	0.0823975	0.0457764	0.012207	-0.0244141	-0.0793457	-0.180054	-0.390625	-0.802612	-1.51978	-2.61536
	232.25	0.109863	0.0305176	-0.0488281	-0.198364	-0.55542	-1.46179	-3.24707	-5.92041	-9.33533	-13.2935		232.25	0.0976562	0.0366211	-0.0274658	-0.10376	-0.216675	-0.408936	-0.759888	-1.41296	-2.50549	-4.19922		232.25	0.0793457	0.0518799	0.00915527	-0.0244141	-0.0854492	-0.177002	-0.396729	-0.802612	-1.51672	-2.61536
	232.5	0.106812	0.0366211	-0.0488281	-0.198364	-0.561523	-1.46484	-3.24707	-5.92346	-9.33533	-13.2935		232.5	0.0976562	0.0335693	-0.0244141	-0.10376	-0.216675	-0.405884	-0.759888	-1.40686	-2.50244	-4.20227		232.5	0.0823975	0.0549316	0.012207	-0.0244141	-0.0793457	-0.177002	-0.393677	-0.802612	-1.51672	-2.6123
	232.75	0.109863	0.0396729	-0.0518799	-0.198364	-0.561523	-1.46484	-3.25012	-5.92346	-9.33533	-13.2935		232.75	0.0915527	0.0335693	-0.0244141	-0.10376	-0.219727	-0.408936	-0.759888	-1.40686	-2.50549	-4.20837		232.75	0.0854492	0.0518799	0.00915527	-0.0274658	-0.0793457	-0.186157	-0.390625	-0.805664	-1.51062	-2.61536
	233	0.106812	0.0366211	-0.0518799	-0.198364	-0.55542	-1.4679	-3.25012	-5.92651	-9.33838	-13.2935		233	0.0946045	0.0305176	-0.0274658	-0.109863	-0.219727	-0.405884	-0.759888	-1.41602	-2.50549	-4.20837		233	0.088501	0.0488281	0.00610352	-0.0305176	-0.0793457	-0.180054	-0.390625	-0.808716	-1.51062	-2.61536
	233.25	0.106812	0.0366211	-0.0518799	-0.201416	-0.55542	-1.47095	-3.25012	-5.92957	-9.33533	-13.2935		233.25	0.100708	0.0335693	-0.0305176	-0.106812	-0.216675	-0.411987	-0.762939	-1.41296	-2.50549	-4.21448		233.25	0.0854492	0.0427246	0.00610352	-0.0305176	-0.0762939	-0.186157	-0.390625	-0.808716	-1.51978	-2.61841
	233.5	0.106812	0.0335693	-0.0518799	-0.198364	-0.552368	-1.474	-3.25012	-5.92651	-9.34143	-13.2996		233.5	0.0976562	0.0335693	-0.0274658	-0.100708	-0.213623	-0.408936	-0.765991	-1.40991	-2.5116	-4.21753		233.5	0.0854492	0.0427246	0.012207	-0.0274658	-0.0793457	-0.186157	-0.390625	-0.805664	-1.52283	-2.62451
	233.75	0.109863	0.0335693	-0.0488281	-0.198364	-0.552368	-1.4679	-3.24707	-5.92346	-9.34143	-13.3026		233.75	0.0976562	0.0366211	-0.0335693	-0.10376	-0.213623	-0.408936	-0.762939	-1.41602	-2.51465	-4.21448		233.75	0.0823975	0.0457764	0.012207	-0.0274658	-0.0793457	-0.186157	-0.393677	-0.808716	-1.52283	-2.62756
	234	0.109863	0.0366211	-0.0488281	-0.198364	-0.558472	-1.47095	-3.25012	-5.92957	-9.33838	-13.2996		234	0.100708	0.0366211	-0.0305176	-0.100708	-0.213623	-0.411987	-0.762939	-1.41907	-2.51465	-4.22058		234	0.0793457	0.0427246	0.012207	-0.0274658	-0.0793457	-0.186157	-0.396729	-0.808716	-1.52588	-2.62756
	234.25	0.109863	0.0366211	-0.0488281	-0.198364	-0.558472	-1.4679	-3.25623	-5.93262	-9.33838	-13.2996		234.25	0.0976562	0.0335693	-0.0335693	-0.100708	-0.216675	-0.405884	-0.769043	-1.41907	-2.5177	-4.22363		234.25	0.0823975	0.0488281	0.012207	-0.0305176	-0.0793457	-0.180054	-0.396729	-0.805664	-1.52893	-2.63062
	234.5	0.106812	0.0366211	-0.0488281	-0.198364	-0.558472	-1.4679	-3.25317	-5.92957	-9.34448	-13.3057		234.5	0.100708	0.0335693	-0.0305176	-0.100708	-0.216675	-0.405884	-0.765991	-1.42212	-2.5238	-4.22363		234.5	0.0854492	0.0518799	0.012207	-0.0244141	-0.0793457	-0.177002	-0.393677	-0.808716	-1.52588	-2.62756
	234.75	0.109863	0.0366211	-0.0518799	-0.198364	-0.558472	-1.4679	-3.25317	-5.93567	-9.34143	-13.2996		234.75	0.100708	0.0335693	-0.0274658	-0.10376	-0.216675	-0.405884	-0.762939	-1.42517	-2.52686	-4.22668		234.75	0.0823975	0.0518799	0.012207	-0.0244141	-0.0823975	-0.186157	-0.396729	-0.811768	-1.52588	-2.62451
	235	0.109863	0.0396729	-0.0518799	-0.201416	-0.558472	-1.4679	-3.25317	-5.93872	-9.34143	-13.2965		235	0.0976562	0.0335693	-0.0244141	-0.100708	-0.213623	-0.408936	-0.765991	-1.41907	-2.5238	-4.23279		235	0.0854492	0.0488281	0.00915527	-0.0244141	-0.0854492	-0.177002	-0.393677	-0.808716	-1.53198	-2.62146
	235.25	0.106812	0.0366211	-0.0488281	-0.201416	-0.561523	-1.47095	-3.26233	-5.93872	-9.34753	-13.2965		235.25	0.10376	0.0305176	-0.0244141	-0.10376	-0.216675	-0.408936	-0.769043	-1.41907	-2.52686	-4.23584		235.25	0.088501	0.0488281	0.00915527	-0.0244141	-0.0793457	-0.177002	-0.393677	-0.811768	-1.52893	-2.62451
	235.5	0.106812	0.0335693	-0.0457764	-0.195312	-0.558472	-1.474	-3.26538	-5.93262	-9.34448	-13.2996		235.5	0.100708	0.0366211	-0.0244141	-0.106812	-0.216675	-0.408936	-0.765991	-1.41907	-2.52686	-4.24194		235.5	0.0854492	0.0488281	0.012207	-0.0274658	-0.0762939	-0.186157	-0.393677	-0.811768	-1.52893	-2.62756
	235.75	0.106812	0.0366211	-0.0457764	-0.192261	-0.558472	-1.474	-3.25928	-5.93872	-9.34448	-13.2996		235.75	0.0946045	0.0335693	-0.0274658	-0.106812	-0.210571	-0.411987	-0.765991	-1.42212	-2.52991	-4.24194		235.75	0.0854492	0.0488281	0.00915527	-0.0274658	-0.0762939	-0.180054	-0.396729	-0.811768	-1.52893	-2.63367
	236	0.106812	0.0335693	-0.0488281	-0.201416	-0.558472	-1.47095	-3.26538	-5.94177	-9.34753	-13.3026		236	0.0946045	0.0335693	-0.0305176	-0.10376	-0.213623	-0.408936	-0.769043	-1.42212	-2.53296	-4.24194		236	0.088501	0.0488281	0.012207	-0.0274658	-0.0793457	-0.177002	-0.396729	-0.814819	-1.52588	-2.63672
	236.25	0.10376	0.0335693	-0.0488281	-0.201416	-0.55542	-1.474	-3.26538	-5.94177	-9.35059	-13.2996		236.25	0.0976562	0.0366211	-0.0335693	-0.100708	-0.219727	-0.408936	-0.765991	-1.42517	-2.53601	-4.245		236.25	0.0915527	0.0488281	0.012207	-0.0274658	-0.0793457	-0.186157	-0.39978	-0.811768	-1.52893	-2.63977
	236.5	0.109863	0.0366211	-0.0518799	-0.201416	-0.558472	-1.474	-3.26233	-5.94482	-9.35059	-13.3026		236.5	0.0976562	0.0335693	-0.0366211	-0.0976562	-0.219727	-0.405884	-0.762939	-1.42517	-2.53601	-4.24805		236.5	0.088501	0.0457764	0.00915527	-0.0274658	-0.0793457	-0.186157	-0.396729	-0.817871	-1.52893	-2.63672
	236.75	0.106812	0.0335693	-0.0549316	-0.198364	-0.561523	-1.47095	-3.26538	-5.94482	-9.35669	-13.2996		236.75	0.0976562	0.0335693	-0.0305176	-0.100708	-0.216675	-0.405884	-0.765991	-1.42517	-2.53906	-4.2511		236.75	0.088501	0.0427246	0.012207	-0.0274658	-0.0854492	-0.189209	-0.393677	-0.817871	-1.53809	-2.63672
	237	0.106812	0.0366211	-0.0518799	-0.198364	-0.561523	-1.47705	-3.26843	-5.94788	-9.35364	-13.2996		237	0.100708	0.0335693	-0.0305176	-0.100708	-0.216675	-0.408936	-0.762939	-1.42822	-2.53601	-4.2511		237	0.0854492	0.0457764	0.0152588	-0.0274658	-0.0823975	-0.186157	-0.393677	-0.817871	-1.53503	-2.63367
	237.25	0.106812	0.0396729	-0.0518799	-0.195312	-0.558472	-1.4801	-3.27148	-5.95093	-9.35059	-13.2996		237.25	0.100708	0.0335693	-0.0305176	-0.10376	-0.213623	-0.411987	-0.765991	-1.42822	-2.53601	-4.2572		237.25	0.0854492	0.0488281	0.012207	-0.0274658	-0.0823975	-0.177002	-0.387573	-0.817871	-1.53809	-2.63367
	237.5	0.106812	0.0366211	-0.0518799	-0.198364	-0.561523	-1.4801	-3.27148	-5.94788	-9.35364	-13.2996		237.5	0.0976562	0.0305176	-0.0305176	-0.10376	-0.213623	-0.411987	-0.769043	-1.42822	-2.53906	-4.2572		237.5	0.0854492	0.0518799	0.00915527	-0.0305176	-0.0793457	-0.177002	-0.390625	-0.820923	-1.54114	-2.63977
	237.75	0.106812	0.0366211	-0.0518799	-0.195312	-0.561523	-1.4801	-3.27148	-5.95093	-9.35669	-13.2996		237.75	0.0946045	0.0335693	-0.0274658	-0.106812	-0.213623	-0.405884	-0.769043	-1.43433	-2.54211	-4.2572		237.75	0.0854492	0.0518799	0.00915527	-0.0244141	-0.0793457	-0.177002	-0.396729	-0.817871	-1.53809	-2.63977
	238	0.109863	0.0366211	-0.0488281	-0.195312	-0.558472	-1.48315	-3.27148	-5.95398	-9.35669	-13.2965		238	0.0976562	0.0335693	-0.0305176	-0.106812	-0.213623	-0.408936	-0.769043	-1.43127	-2.54822	-4.26331		238	0.0823975	0.0518799	0.00915527	-0.0244141	-0.0762939	-0.180054	-0.39978	-0.817871	-1.53809	-2.64587
	238.25	0.109863	0.0366211	-0.0518799	-0.198364	-0.558472	-1.47705	-3.27148	-5.95398	-9.35669	-13.2996		238.25	0.0976562	0.0335693	-0.0305176	-0.10376	-0.219727	-0.408936	-0.775146	-1.43127	-2.54822	-4.26636		238.25	0.0854492	0.0488281	0.00915527	-0.0274658	-0.0793457	-0.186157	-0.39978	-0.817871	-1.54114	-2.64587
	238.5	0.106812	0.0335693	-0.0518799	-0.201416	-0.558472	-1.474	-3.27454	-5.95703	-9.35669	-13.3026		238.5	0.100708	0.0335693	-0.0274658	-0.106812	-0.222778	-0.408936	-0.769043	-1.42822	-2.54822	-4.27246		238.5	0.0854492	0.0457764	0.012207	-0.0213623	-0.0793457	-0.186157	-0.396729	-0.814819	-1.54114	-2.64587
	238.75	0.109863	0.0335693	-0.0488281	-0.198364	-0.558472	-1.47705	-3.27759	-5.95398	-9.35669	-13.3026		238.75	0.10376	0.0335693	-0.0274658	-0.109863	-0.222778	-0.408936	-0.772095	-1.43127	-2.55127	-4.27551		238.75	0.0854492	0.0488281	0.0152588	-0.0244141	-0.0793457	-0.189209	-0.393677	-0.817871	-1.53809	-2.64587
	239	0.112915	0.0335693	-0.0488281	-0.198364	-0.558472	-1.4801	-3.27759	-5.95703	-9.35669	-13.2996		239	0.10376	0.0366211	-0.0274658	-0.106812	-0.213623	-0.411987	-0.772095	-1.43127	-2.55127	-4.27856		239	0.0854492	0.0488281	0.012207	-0.0274658	-0.0762939	-0.189209	-0.393677	-0.823975	-1.54419	-2.64587
	239.25	0.106812	0.0335693	-0.0488281	-0.195312	-0.561523	-1.48315	-3.28674	-5.96008	-9.35669	-13.2996		239.25	0.0946045	0.0335693	-0.0213623	-0.106812	-0.213623	-0.411987	-0.772095	-1.43433	-2.55127	-4.28162		239.25	0.0854492	0.0488281	0.0152588	-0.0274658	-0.0762939	-0.177002	-0.396729	-0.817871	-1.54419	-2.65198
	239.5	0.106812	0.0335693	-0.0457764	-0.198364	-0.561523	-1.48926	-3.28369	-5.96008	-9.35669	-13.3026		239.5	0.0946045	0.0335693	-0.0244141	-0.10376	-0.216675	-0.408936	-0.775146	-1.44043	-2.55432	-4.27856		239.5	0.0854492	0.0518799	0.012207	-0.0274658	-0.0762939	-0.177002	-0.39978	-0.817871	-1.54419	-2.65503
	239.75	0.10376	0.0366211	-0.0488281	-0.195312	-0.561523	-1.48315	-3.28064	-5.96008	-9.35974	-13.3057		239.75	0.0946045	0.0366211	-0.0335693	-0.100708	-0.216675	-0.408936	-0.778198	-1.43738	-2.55737	-4.28162		239.75	0.0854492	0.0488281	0.012207	-0.0274658	-0.0762939	-0.177002	-0.396729	-0.817871	-1.54114	-2.65198
	240	0.106812	0.0366211	-0.0488281	-0.198364	-0.561523	-1.48315	-3.28674	-5.96008	-9.3689	-13.3087		240	0.0946045	0.0366211	-0.0366211	-0.10376	-0.216675	-0.408936	-0.775146	-1.44043	-2.55432	-4.27856		240	0.0915527	0.0488281	0.012207	-0.0305176	-0.0793457	-0.177002	-0.39978	-0.817871	-1.54724	-2.65198
	240.25	0.10376	0.0366211	-0.0549316	-0.198364	-0.561523	-1.48621	-3.28369	-5.96313	-9.3689	-13.3087		240.25	0.100708	0.0366211	-0.0335693	-0.106812	-0.216675	-0.408936	-0.775146	-1.43738	-2.56348	-4.28467		240.25	0.0915527	0.0457764	0.012207	-0.0244141	-0.0793457	-0.186157	-0.396729	-0.823975	-1.54419	-2.65198
	240.5	0.109863	0.0366211	-0.0518799	-0.195312	-0.558472	-1.48315	-3.28369	-5.96008	-9.3689	-13.3026		240.5	0.100708	0.0335693	-0.0305176	-0.106812	-0.216675	-0.411987	-0.778198	-1.44043	-2.56958	-4.28772		240.5	0.0915527	0.0457764	0.012207	-0.0213623	-0.0823975	-0.186157	-0.39978	-0.827026	-1.54419	-2.65503
	240.75	0.115967	0.0335693	-0.0518799	-0.198364	-0.564575	-1.48621	-3.28674	-5.96313	-9.36584	-13.3057		240.75	0.100708	0.0305176	-0.0305176	-0.106812	-0.216675	-0.415039	-0.778198	-1.44348	-2.56348	-4.29382		240.75	0.0915527	0.0457764	0.00915527	-0.0244141	-0.0793457	-0.186157	-0.393677	-0.830078	-1.55029	-2.65808
	241	0.109863	0.0305176	-0.0488281	-0.201416	-0.561523	-1.48926	-3.28674	-5.96924	-9.3689	-13.2996		241	0.0976562	0.0335693	-0.0274658	-0.109863	-0.216675	-0.411987	-0.769043	-1.44348	-2.56653	-4.29688		241	0.088501	0.0488281	0.012207	-0.0244141	-0.0793457	-0.186157	-0.39978	-0.823975	-1.55029	-2.66418
	241.25	0.109863	0.0305176	-0.0427246	-0.198364	-0.561523	-1.48926	-3.28674	-5.96924	-9.3689	-13.3026		241.25	0.0946045	0.0366211	-0.0244141	-0.106812	-0.216675	-0.411987	-0.769043	-1.44653	-2.56958	-4.29688		241.25	0.0823975	0.0518799	0.0152588	-0.0244141	-0.0762939	-0.177002	-0.39978	-0.820923	-1.55029	-2.66113
	241.5	0.109863	0.0335693	-0.0457764	-0.198364	-0.564575	-1.48621	-3.28979	-5.97534	-9.37195	-13.3057		241.5	0.0946045	0.0427246	-0.0274658	-0.10376	-0.213623	-0.411987	-0.775146	-1.44958	-2.56958	-4.29993		241.5	0.0823975	0.0549316	0.012207	-0.0274658	-0.0732422	-0.186157	-0.39978	-0.823975	-1.55334	-2.66113
	241.75	0.10376	0.0335693	-0.0457764	-0.198364	-0.564575	-1.49231	-3.29285	-5.97534	-9.3689	-13.3026		241.75	0.0915527	0.0396729	-0.0335693	-0.106812	-0.216675	-0.408936	-0.775146	-1.44958	-2.57263	-4.29993		241.75	0.0823975	0.0518799	0.012207	-0.0244141	-0.0793457	-0.180054	-0.39978	-0.823975	-1.55029	-2.66418
	242	0.106812	0.0335693	-0.0488281	-0.192261	-0.558472	-1.48926	-3.29285	-5.97534	-9.37195	-13.3057		242	0.0915527	0.0396729	-0.0335693	-0.109863	-0.213623	-0.411987	-0.778198	-1.44958	-2.57568	-4.30298		242	0.0793457	0.0518799	0.00915527	-0.0274658	-0.0732422	-0.189209	-0.396729	-0.827026	-1.55029	-2.66418
	242.25	0.106812	0.0366211	-0.0518799	-0.192261	-0.558472	-1.49231	-3.2959	-5.97839	-9.37195	-13.3026		242.25	0.0976562	0.0366211	-0.0305176	-0.109863	-0.213623	-0.411987	-0.778198	-1.45264	-2.57874	-4.30603		242.25	0.0823975	0.0427246	0.00915527	-0.0274658	-0.0762939	-0.186157	-0.396729	-0.827026	-1.55029	-2.66418
	242.5	0.109863	0.0335693	-0.0518799	-0.195312	-0.55542	-1.48926	-3.2959	-5.97839	-9.37195	-13.3026		242.5	0.10376	0.0335693	-0.0305176	-0.106812	-0.216675	-0.415039	-0.784302	-1.45264	-2.57568	-4.30908		242.5	0.0854492	0.0457764	0.00915527	-0.0244141	-0.0823975	-0.186157	-0.396729	-0.827026	-1.5564	-2.66418
	242.75	0.109863	0.0335693	-0.0518799	-0.195312	-0.55542	-1.49231	-3.2959	-5.97534	-9.375	-13.3026		242.75	0.10376	0.0366211	-0.0244141	-0.10376	-0.216675	-0.415039	-0.78125	-1.45264	-2.57874	-4.30908		242.75	0.0854492	0.0457764	0.0152588	-0.0274658	-0.0823975	-0.186157	-0.396729	-0.823975	-1.5564	-2.67029
	243	0.109863	0.0335693	-0.0518799	-0.198364	-0.561523	-1.48926	-3.2959	-5.97534	-9.375	-13.3026		243	0.10376	0.0335693	-0.0213623	-0.100708	-0.213623	-0.415039	-0.778198	-1.45264	-2.58179	-4.31519		243	0.0823975	0.0488281	0.0213623	-0.0244141	-0.0793457	-0.186157	-0.39978	-0.823975	-1.5564	-2.66724
	243.25	0.106812	0.0335693	-0.0488281	-0.198364	-0.567627	-1.49231	-3.29895	-5.97839	-9.375	-13.3057		243.25	0.0976562	0.0335693	-0.0274658	-0.0976562	-0.216675	-0.411987	-0.78125	-1.45264	-2.58484	-4.31824		243.25	0.0854492	0.0488281	0.0183105	-0.0244141	-0.0823975	-0.186157	-0.39978	-0.827026	-1.55334	-2.67029
	243.5	0.106812	0.0335693	-0.0488281	-0.198364	-0.564575	-1.49841	-3.29895	-5.97839	-9.375	-13.3057		243.5	0.0976562	0.0366211	-0.0274658	-0.100708	-0.216675	-0.408936	-0.778198	-1.45264	-2.58484	-4.32129		243.5	0.088501	0.0518799	0.0152588	-0.0244141	-0.0854492	-0.186157	-0.39978	-0.823975	-1.5564	-2.67334
	243.75	0.109863	0.0335693	-0.0518799	-0.198364	-0.567627	-1.49536	-3.2959	-5.98145	-9.3811	-13.3087		243.75	0.0976562	0.0366211	-0.0274658	-0.10376	-0.216675	-0.405884	-0.78125	-1.45264	-2.58484	-4.32129		243.75	0.0823975	0.0518799	0.012207	-0.0244141	-0.0762939	-0.189209	-0.402832	-0.830078	-1.55334	-2.67334
	244	0.106812	0.0335693	-0.0518799	-0.198364	-0.564575	-1.49536	-3.302	-5.98145	-9.37805	-13.3057		244	0.0976562	0.0335693	-0.0305176	-0.106812	-0.219727	-0.408936	-0.778198	-1.44958	-2.58789	-4.32739		244	0.0854492	0.0457764	0.00915527	-0.0213623	-0.0793457	-0.186157	-0.39978	-0.830078	-1.5564	-2.67334
	244.25	0.109863	0.0335693	-0.0488281	-0.198364	-0.567627	-1.49536	-3.302	-5.97839	-9.3811	-13.3057		244.25	0.0976562	0.0335693	-0.0335693	-0.106812	-0.216675	-0.408936	-0.778198	-1.45264	-2.58789	-4.32434		244.25	0.0823975	0.0457764	0.00915527	-0.0183105	-0.0762939	-0.180054	-0.39978	-0.830078	-1.55945	-2.67029
	244.5	0.106812	0.0335693	-0.0488281	-0.195312	-0.567627	-1.49841	-3.30505	-5.98145	-9.3811	-13.3057		244.5	0.0976562	0.0335693	-0.0305176	-0.106812	-0.219727	-0.415039	-0.778198	-1.45874	-2.59094	-4.33044		244.5	0.0854492	0.0488281	0.012207	-0.0244141	-0.0762939	-0.180054	-0.39978	-0.827026	-1.55945	-2.67334
	244.75	0.106812	0.0335693	-0.0488281	-0.198364	-0.564575	-1.49536	-3.31116	-5.98755	-9.37805	-13.3057		244.75	0.0976562	0.0335693	-0.0305176	-0.10376	-0.219727	-0.418091	-0.78125	-1.46179	-2.59705	-4.3396		244.75	0.0854492	0.0488281	0.00915527	-0.0274658	-0.0732422	-0.186157	-0.396729	-0.827026	-1.55945	-2.67334
	245	0.106812	0.0335693	-0.0457764	-0.201416	-0.561523	-1.50146	-3.31421	-5.9906	-9.3811	-13.3087		245	0.0946045	0.0305176	-0.0305176	-0.100708	-0.219727	-0.421143	-0.787354	-1.46179	-2.59705	-4.3396		245	0.0823975	0.0488281	0.00915527	-0.0305176	-0.0762939	-0.186157	-0.39978	-0.827026	-1.55945	-2.67944
	245.25	0.10376	0.0305176	-0.0488281	-0.198364	-0.564575	-1.49841	-3.30811	-5.98755	-9.3811	-13.3118		245.25	0.100708	0.0366211	-0.0274658	-0.100708	-0.222778	-0.415039	-0.78125	-1.45874	-2.6001	-4.34265		245.25	0.0823975	0.0457764	0.012207	-0.0305176	-0.0762939	-0.189209	-0.402832	-0.827026	-1.55945	-2.68555
	245.5	0.109863	0.0305176	-0.0488281	-0.198364	-0.567627	-1.49841	-3.30811	-5.98755	-9.3811	-13.3087		245.5	0.100708	0.0335693	-0.0274658	-0.100708	-0.222778	-0.415039	-0.787354	-1.46179	-2.6001	-4.34875		245.5	0.0854492	0.0457764	0.00915527	-0.0274658	-0.0762939	-0.186157	-0.405884	-0.830078	-1.55945	-2.68555
	245.75	0.106812	0.0335693	-0.0518799	-0.198364	-0.567627	-1.49841	-3.31116	-5.98755	-9.3811	-13.3087		245.75	0.10376	0.0335693	-0.0305176	-0.100708	-0.219727	-0.415039	-0.784302	-1.46484	-2.60315	-4.3457		245.75	0.088501	0.0457764	0.00915527	-0.0244141	-0.0854492	-0.189209	-0.39978	-0.830078	-1.5625	-2.67944
	246	0.109863	0.0366211	-0.0518799	-0.189209	-0.564575	-1.50146	-3.31116	-5.98755	-9.38721	-13.3087		246	0.10376	0.0366211	-0.0274658	-0.100708	-0.216675	-0.411987	-0.784302	-1.46179	-2.6062	-4.3457		246	0.0854492	0.0488281	0.012207	-0.0213623	-0.0915527	-0.186157	-0.402832	-0.830078	-1.5625	-2.67639
	246.25	0.106812	0.0366211	-0.0488281	-0.192261	-0.561523	-1.50146	-3.31421	-5.99365	-9.38721	-13.3087		246.25	0.10376	0.0335693	-0.0274658	-0.100708	-0.213623	-0.411987	-0.787354	-1.46484	-2.6062	-4.3457		246.25	0.0854492	0.0518799	0.012207	-0.0213623	-0.088501	-0.186157	-0.39978	-0.830078	-1.5625	-2.67944
	246.5	0.109863	0.0366211	-0.0488281	-0.195312	-0.564575	-1.50146	-3.31726	-5.9967	-9.38721	-13.3118		246.5	0.100708	0.0305176	-0.0274658	-0.106812	-0.210571	-0.415039	-0.787354	-1.46484	-2.6001	-4.35181		246.5	0.0823975	0.0488281	0.012207	-0.0274658	-0.0823975	-0.177002	-0.39978	-0.83313	-1.56555	-2.6825
	246.75	0.10376	0.0335693	-0.0488281	-0.198364	-0.564575	-1.50452	-3.31726	-5.99365	-9.38721	-13.3118		246.75	0.0946045	0.0396729	-0.0244141	-0.10376	-0.213623	-0.415039	-0.787354	-1.46484	-2.60315	-4.35181		246.75	0.0823975	0.0457764	0.012207	-0.0274658	-0.0793457	-0.180054	-0.402832	-0.830078	-1.56555	-2.6825
	247	0.109863	0.0335693	-0.0488281	-0.198364	-0.567627	-1.50452	-3.31421	-5.9967	-9.38721	-13.3118		247	0.0976562	0.0396729	-0.0274658	-0.10376	-0.213623	-0.415039	-0.787354	-1.4679	-2.6123	-4.35486		247	0.0823975	0.0457764	0.0152588	-0.0244141	-0.0732422	-0.189209	-0.405884	-0.830078	-1.56555	-2.6886
	247.25	0.109863	0.0366211	-0.0488281	-0.198364	-0.567627	-1.50452	-3.31726	-5.99976	-9.38416	-13.3118		247.25	0.0976562	0.0366211	-0.0305176	-0.10376	-0.222778	-0.418091	-0.787354	-1.47095	-2.6123	-4.35791		247.25	0.0793457	0.0457764	0.012207	-0.0244141	-0.0701904	-0.189209	-0.408936	-0.83313	-1.5686	-2.69165
	247.5	0.109863	0.0335693	-0.0488281	-0.198364	-0.561523	-1.50757	-3.32031	-5.9967	-9.39026	-13.3118		247.5	0.0976562	0.0427246	-0.0305176	-0.106812	-0.222778	-0.411987	-0.787354	-1.46484	-2.6123	-4.35791		247.5	0.0854492	0.0457764	0.0152588	-0.0244141	-0.0762939	-0.189209	-0.405884	-0.836182	-1.5686	-2.69165
	247.75	0.109863	0.0335693	-0.0488281	-0.201416	-0.567627	-1.50452	-3.31726	-5.99976	-9.39026	-13.3118		247.75	0.0976562	0.0366211	-0.0305176	-0.10376	-0.228882	-0.415039	-0.790405	-1.46484	-2.61536	-4.36401		247.75	0.0823975	0.0518799	0.00915527	-0.0274658	-0.0762939	-0.189209	-0.402832	-0.830078	-1.5686	-2.69165
	248	0.112915	0.0335693	-0.0488281	-0.198364	-0.567627	-1.50757	-3.32336	-5.9967	-9.38416	-13.3118		248	0.100708	0.0335693	-0.0274658	-0.106812	-0.219727	-0.415039	-0.790405	-1.4679	-2.61536	-4.37012		248	0.0854492	0.0488281	0.012207	-0.0244141	-0.0793457	-0.189209	-0.396729	-0.836182	-1.5686	-2.6886
	248.25	0.109863	0.0305176	-0.0488281	-0.198364	-0.564575	-1.51367	-3.32642	-5.9967	-9.38721	-13.3118		248.25	0.100708	0.0366211	-0.0244141	-0.106812	-0.219727	-0.415039	-0.790405	-1.4679	-2.61536	-4.37012		248.25	0.0854492	0.0457764	0.00610352	-0.0274658	-0.0793457	-0.186157	-0.396729	-0.836182	-1.57166	-2.6886
	248.5	0.106812	0.0335693	-0.0457764	-0.192261	-0.564575	-1.51062	-3.32031	-5.99976	-9.39026	-13.3087		248.5	0.100708	0.0366211	-0.0274658	-0.106812	-0.216675	-0.418091	-0.787354	-1.47095	-2.61841	-4.37317		248.5	0.0823975	0.0457764	0.00915527	-0.0274658	-0.0854492	-0.186157	-0.396729	-0.83313	-1.5686	-2.6947
	248.75	0.10376	0.0305176	-0.0488281	-0.192261	-0.567627	-1.50757	-3.32031	-6.00281	-9.39026	-13.3118		248.75	0.10376	0.0335693	-0.0274658	-0.100708	-0.216675	-0.418091	-0.784302	-1.47705	-2.62451	-4.37622		248.75	0.0823975	0.0488281	0.012207	-0.0274658	-0.0793457	-0.186157	-0.402832	-0.836182	-1.5686	-2.69165
	249	0.106812	0.0335693	-0.0488281	-0.195312	-0.567627	-1.50757	-3.32336	-6.00586	-9.39026	-13.3118		249	0.0976562	0.0366211	-0.0305176	-0.0976562	-0.219727	-0.421143	-0.790405	-1.4801	-2.62451	-4.37622		249	0.0854492	0.0488281	0.00915527	-0.0305176	-0.0793457	-0.180054	-0.408936	-0.836182	-1.57166	-2.6947
	249.25	0.10376	0.0396729	-0.0488281	-0.195312	-0.570679	-1.50757	-3.32336	-6.00586	-9.39331	-13.3087		249.25	0.0976562	0.0335693	-0.0305176	-0.0976562	-0.222778	-0.421143	-0.787354	-1.47705	-2.62451	-4.37622		249.25	0.0823975	0.0457764	0.00915527	-0.0274658	-0.0793457	-0.186157	-0.408936	-0.83313	-1.57471	-2.69165
	249.5	0.106812	0.0427246	-0.0488281	-0.198364	-0.570679	-1.51062	-3.32336	-6.00586	-9.39331	-13.3087		249.5	0.100708	0.0335693	-0.0244141	-0.100708	-0.219727	-0.421143	-0.787354	-1.47705	-2.63062	-4.38232		249.5	0.0823975	0.0488281	0.0183105	-0.0244141	-0.0823975	-0.186157	-0.411987	-0.836182	-1.57166	-2.69775
	249.75	0.106812	0.0396729	-0.0488281	-0.201416	-0.570679	-1.51062	-3.32642	-6.00891	-9.39026	-13.3057		249.75	0.10376	0.0305176	-0.0213623	-0.100708	-0.216675	-0.418091	-0.790405	-1.474	-2.62756	-4.38538		249.75	0.088501	0.0457764	0.012207	-0.0213623	-0.0793457	-0.189209	-0.408936	-0.836182	-1.57166	-2.69775
	250	0.106812	0.0366211	-0.0457764	-0.201416	-0.570679	-1.51672	-3.32947	-6.00586	-9.38721	-13.3057		250	0.106812	0.0366211	-0.0213623	-0.10376	-0.216675	-0.415039	-0.790405	-1.47705	-2.62756	-4.38843		250	0.088501	0.0427246	0.00915527	-0.0244141	-0.0793457	-0.186157	-0.408936	-0.836182	-1.57471	-2.70081
	250.25	0.109863	0.0366211	-0.0457764	-0.201416	-0.567627	-1.51367	-3.33252	-6.00891	-9.39331	-13.3057		250.25	0.10376	0.0366211	-0.0244141	-0.10376	-0.216675	-0.418091	-0.796509	-1.474	-2.63062	-4.38843		250.25	0.0823975	0.0457764	0.00915527	-0.0274658	-0.0793457	-0.189209	-0.405884	-0.83313	-1.57471	-2.70081
	250.5	0.106812	0.0335693	-0.0427246	-0.198364	-0.564575	-1.51367	-3.32947	-6.01807	-9.39026	-13.3148		250.5	0.10376	0.0366211	-0.0274658	-0.10376	-0.219727	-0.415039	-0.793457	-1.4801	-2.63367	-4.39453		250.5	0.0762939	0.0457764	0.012207	-0.0274658	-0.0793457	-0.189209	-0.405884	-0.836182	-1.57471	-2.70691
	250.75	0.10376	0.0335693	-0.0457764	-0.201416	-0.567627	-1.51367	-3.32947	-6.01196	-9.39636	-13.3118		250.75	0.10376	0.0366211	-0.0305176	-0.106812	-0.222778	-0.415039	-0.796509	-1.47705	-2.63367	-4.39453		250.75	0.0762939	0.0488281	0.00610352	-0.0305176	-0.0793457	-0.189209	-0.402832	-0.839233	-1.58081	-2.70691
	251	0.106812	0.0335693	-0.0457764	-0.192261	-0.570679	-1.51367	-3.32642	-6.00891	-9.39636	-13.3087		251	0.0976562	0.0396729	-0.0335693	-0.10376	-0.219727	-0.418091	-0.796509	-1.4801	-2.63367	-4.39453		251	0.0793457	0.0457764	0.00915527	-0.0305176	-0.0793457	-0.186157	-0.405884	-0.839233	-1.58386	-2.70386
	251.25	0.106812	0.0335693	-0.0518799	-0.195312	-0.570679	-1.51672	-3.33557	-6.01196	-9.39636	-13.3087		251.25	0.0976562	0.0335693	-0.0274658	-0.10376	-0.219727	-0.421143	-0.796509	-1.4801	-2.63977	-4.40063		251.25	0.0854492	0.0427246	0.00915527	-0.0305176	-0.0793457	-0.186157	-0.405884	-0.842285	-1.58386	-2.70691
	251.5	0.109863	0.0366211	-0.0488281	-0.198364	-0.570679	-1.51672	-3.33252	-6.00891	-9.39636	-13.3087		251.5	0.100708	0.0305176	-0.0213623	-0.109863	-0.216675	-0.421143	-0.799561	-1.4801	-2.63367	-4.40369		251.5	0.088501	0.0427246	0.012207	-0.0305176	-0.0823975	-0.186157	-0.405884	-0.845337	-1.58081	-2.70386
	251.75	0.109863	0.0396729	-0.0488281	-0.198364	-0.57373	-1.51367	-3.33252	-6.01196	-9.39636	-13.3057		251.75	0.100708	0.0305176	-0.0244141	-0.10376	-0.219727	-0.418091	-0.790405	-1.4801	-2.63672	-4.40674		251.75	0.0915527	0.0488281	0.012207	-0.0244141	-0.0823975	-0.180054	-0.408936	-0.839233	-1.58386	-2.70386
	252	0.109863	0.0366211	-0.0488281	-0.204468	-0.570679	-1.51672	-3.33557	-6.01807	-9.39636	-13.3118		252	0.10376	0.0305176	-0.0244141	-0.100708	-0.216675	-0.418091	-0.787354	-1.48315	-2.63977	-4.40979		252	0.0854492	0.0518799	0.00915527	-0.0244141	-0.0793457	-0.186157	-0.408936	-0.839233	-1.58081	-2.70691
	252.25	0.10376	0.0366211	-0.0488281	-0.204468	-0.570679	-1.51672	-3.33862	-6.02112	-9.39941	-13.3087		252.25	0.100708	0.0335693	-0.0213623	-0.10376	-0.22583	-0.415039	-0.790405	-1.48621	-2.64587	-4.40979		252.25	0.0854492	0.0518799	0.00915527	-0.0274658	-0.0793457	-0.189209	-0.408936	-0.839233	-1.57776	-2.70996
	252.5	0.106812	0.0335693	-0.0457764	-0.204468	-0.57373	-1.51672	-3.33557	-6.02112	-9.39941	-13.3087		252.5	0.0976562	0.0396729	-0.0274658	-0.100708	-0.22583	-0.418091	-0.793457	-1.48621	-2.64587	-4.40674		252.5	0.0823975	0.0518799	0.00915527	-0.0274658	-0.0793457	-0.189209	-0.408936	-0.839233	-1.57776	-2.71301
	252.75	0.106812	0.0366211	-0.0457764	-0.201416	-0.57373	-1.51672	-3.34167	-6.02112	-9.39941	-13.3118		252.75	0.0976562	0.0427246	-0.0305176	-0.100708	-0.222778	-0.421143	-0.793457	-1.48621	-2.64893	-4.41589		252.75	0.0823975	0.0518799	0.012207	-0.0274658	-0.0793457	-0.192261	-0.415039	-0.839233	-1.58081	-2.71301
	253	0.106812	0.0335693	-0.0549316	-0.204468	-0.567627	-1.51672	-3.34167	-6.02417	-9.40247	-13.3057		253	0.0976562	0.0396729	-0.0274658	-0.109863	-0.22583	-0.418091	-0.799561	-1.48926	-2.64893	-4.41895		253	0.0854492	0.0457764	0.00915527	-0.0244141	-0.0793457	-0.192261	-0.411987	-0.839233	-1.58386	-2.71301
	253.25	0.106812	0.0335693	-0.0488281	-0.201416	-0.570679	-1.51672	-3.34167	-6.02112	-9.39941	-13.3087		253.25	0.10376	0.0366211	-0.0244141	-0.10376	-0.22583	-0.421143	-0.799561	-1.48926	-2.64587	-4.41895		253.25	0.0854492	0.0427246	0.00610352	-0.0274658	-0.0793457	-0.189209	-0.405884	-0.842285	-1.58386	-2.70996
	253.5	0.109863	0.0396729	-0.0488281	-0.198364	-0.567627	-1.51672	-3.34167	-6.02417	-9.40247	-13.3087		253.5	0.100708	0.0366211	-0.0274658	-0.106812	-0.222778	-0.418091	-0.799561	-1.48926	-2.64893	-4.422		253.5	0.0793457	0.0427246	0.012207	-0.0274658	-0.0823975	-0.189209	-0.405884	-0.842285	-1.58997	-2.70996
	253.75	0.106812	0.0335693	-0.0457764	-0.198364	-0.570679	-1.52283	-3.34167	-6.02417	-9.40247	-13.3087		253.75	0.106812	0.0366211	-0.0274658	-0.109863	-0.216675	-0.424194	-0.799561	-1.49536	-2.65198	-4.42505		253.75	0.0854492	0.0457764	0.0152588	-0.0274658	-0.0793457	-0.186157	-0.405884	-0.842285	-1.58691	-2.71301
	254	0.109863	0.0335693	-0.0488281	-0.198364	-0.57373	-1.52283	-3.34778	-6.02722	-9.40247	-13.3087		254	0.10376	0.0335693	-0.0274658	-0.106812	-0.219727	-0.424194	-0.799561	-1.49536	-2.64893	-4.42505		254	0.0854492	0.0488281	0.012207	-0.0305176	-0.0762939	-0.186157	-0.408936	-0.848389	-1.58691	-2.71301
	254.25	0.112915	0.0335693	-0.0518799	-0.198364	-0.57373	-1.51978	-3.34473	-6.02722	-9.40552	-13.3118		254.25	0.100708	0.0305176	-0.0274658	-0.10376	-0.216675	-0.418091	-0.796509	-1.50146	-2.64893	-4.4281		254.25	0.0823975	0.0488281	0.012207	-0.0305176	-0.0793457	-0.189209	-0.408936	-0.848389	-1.58691	-2.71606
	254.5	0.109863	0.0335693	-0.0488281	-0.201416	-0.57373	-1.52283	-3.34473	-6.02722	-9.40857	-13.3118		254.5	0.0976562	0.0305176	-0.0274658	-0.100708	-0.216675	-0.415039	-0.799561	-1.49536	-2.65503	-4.4281		254.5	0.0823975	0.0518799	0.00915527	-0.0274658	-0.0823975	-0.192261	-0.411987	-0.848389	-1.58386	-2.71912
	254.75	0.109863	0.0335693	-0.0518799	-0.204468	-0.57373	-1.52283	-3.34167	-6.03027	-9.40552	-13.3087		254.75	0.100708	0.0305176	-0.0274658	-0.10376	-0.219727	-0.421143	-0.799561	-1.49536	-2.65503	-4.4342		254.75	0.0793457	0.0457764	0.00915527	-0.0244141	-0.0854492	-0.189209	-0.411987	-0.845337	-1.58691	-2.72217
	255	0.109863	0.0427246	-0.0488281	-0.201416	-0.57373	-1.51978	-3.34473	-6.02722	-9.40552	-13.3057		255	0.0976562	0.0335693	-0.0305176	-0.10376	-0.222778	-0.418091	-0.799561	-1.49536	-2.65808	-4.4342		255	0.0823975	0.0457764	0.00915527	-0.0274658	-0.0854492	-0.189209	-0.411987	-0.845337	-1.58997	-2.72217
	255.25	0.106812	0.0396729	-0.0488281	-0.201416	-0.570679	-1.51978	-3.34778	-6.02722	-9.40857	-13.3057		255.25	0.100708	0.0335693	-0.0305176	-0.10376	-0.219727	-0.418091	-0.799561	-1.49231	-2.66418	-4.43726		255.25	0.0793457	0.0457764	0.00915527	-0.0244141	-0.088501	-0.186157	-0.411987	-0.845337	-1.59302	-2.71912
	255.5	0.106812	0.0396729	-0.0518799	-0.201416	-0.576782	-1.52588	-3.35083	-6.03027	-9.40857	-13.3057		255.5	0.100708	0.0335693	-0.0274658	-0.10376	-0.219727	-0.421143	-0.796509	-1.49536	-2.66724	-4.44031		255.5	0.0793457	0.0488281	0.012207	-0.0244141	-0.0793457	-0.186157	-0.408936	-0.85144	-1.59302	-2.72217
	255.75	0.106812	0.0335693	-0.0488281	-0.198364	-0.576782	-1.52283	-3.34778	-6.03638	-9.41162	-13.3057		255.75	0.0976562	0.0335693	-0.0274658	-0.106812	-0.22583	-0.421143	-0.799561	-1.49841	-2.67029	-4.44641		255.75	0.0854492	0.0488281	0.00915527	-0.0305176	-0.0793457	-0.186157	-0.408936	-0.85144	-1.59607	-2.72217
	256	0.10376	0.0335693	-0.0488281	-0.201416	-0.570679	-1.52588	-3.35388	-6.03027	-9.41162	-13.3087		256	0.0976562	0.0335693	-0.0274658	-0.106812	-0.222778	-0.418091	-0.799561	-1.49841	-2.66724	-4.44641		256	0.0823975	0.0518799	0.00915527	-0.0274658	-0.0732422	-0.186157	-0.411987	-0.854492	-1.59607	-2.72522
	256.25	0.10376	0.0305176	-0.0488281	-0.204468	-0.567627	-1.52588	-3.35388	-6.03943	-9.41162	-13.3087		256.25	0.0976562	0.0335693	-0.0305176	-0.109863	-0.222778	-0.421143	-0.805664	-1.49841	-2.67029	-4.44946		256.25	0.0854492	0.0457764	0.012207	-0.0244141	-0.0762939	-0.192261	-0.415039	-0.85144	-1.59302	-2.72827
	256.5	0.106812	0.0335693	-0.0488281	-0.201416	-0.570679	-1.52588	-3.35083	-6.03943	-9.40857	-13.3087		256.5	0.0946045	0.0335693	-0.0305176	-0.10376	-0.228882	-0.421143	-0.802612	-1.49841	-2.67029	-4.44946		256.5	0.0915527	0.0457764	0.0152588	-0.0244141	-0.0793457	-0.195312	-0.411987	-0.85144	-1.59302	-2.73132
	256.75	0.109863	0.0366211	-0.0518799	-0.198364	-0.57373	-1.52588	-3.35388	-6.03943	-9.41467	-13.3118		256.75	0.0976562	0.0305176	-0.0305176	-0.10376	-0.222778	-0.421143	-0.802612	-1.49841	-2.66724	-4.45251		256.75	0.088501	0.0457764	0.012207	-0.0274658	-0.0854492	-0.195312	-0.408936	-0.85144	-1.59607	-2.72827
	257	0.106812	0.0366211	-0.0518799	-0.201416	-0.57373	-1.52893	-3.35999	-6.03943	-9.41162	-13.3087		257	0.0976562	0.0305176	-0.0274658	-0.10376	-0.219727	-0.421143	-0.802612	-1.49841	-2.66418	-4.45557		257	0.088501	0.0457764	0.012207	-0.0274658	-0.0854492	-0.192261	-0.405884	-0.848389	-1.59607	-2.73132
	257.25	0.109863	0.0366211	-0.0488281	-0.201416	-0.57373	-1.52893	-3.35693	-6.04248	-9.41772	-13.3057		257.25	0.0976562	0.0305176	-0.0274658	-0.10376	-0.213623	-0.421143	-0.802612	-1.50452	-2.67029	-4.46167		257.25	0.0854492	0.0457764	0.012207	-0.0274658	-0.0823975	-0.189209	-0.411987	-0.848389	-1.59912	-2.72827
	257.5	0.106812	0.0366211	-0.0488281	-0.198364	-0.576782	-1.52893	-3.35693	-6.03943	-9.41772	-13.3057		257.5	0.0976562	0.0335693	-0.0274658	-0.100708	-0.216675	-0.418091	-0.802612	-1.50452	-2.67334	-4.46472		257.5	0.0823975	0.0488281	0.012207	-0.0274658	-0.0793457	-0.189209	-0.411987	-0.85144	-1.59912	-2.72522
	257.75	0.106812	0.0366211	-0.0488281	-0.198364	-0.570679	-1.53198	-3.35999	-6.04553	-9.41772	-13.3087		257.75	0.0946045	0.0305176	-0.0305176	-0.106812	-0.216675	-0.418091	-0.802612	-1.50757	-2.67944	-4.46777		257.75	0.0854492	0.0518799	0.012207	-0.0305176	-0.0823975	-0.186157	-0.411987	-0.85144	-1.59607	-2.72827
	258	0.109863	0.0366211	-0.0518799	-0.198364	-0.570679	-1.52893	-3.35999	-6.04553	-9.41162	-13.3087		258	0.0976562	0.0335693	-0.0305176	-0.10376	-0.216675	-0.421143	-0.808716	-1.50757	-2.68555	-4.46777		258	0.0823975	0.0518799	0.00915527	-0.0244141	-0.0823975	-0.189209	-0.418091	-0.85144	-1.59607	-2.73132
	258.25	0.112915	0.0366211	-0.0518799	-0.201416	-0.57373	-1.52588	-3.35693	-6.04553	-9.41772	-13.3118		258.25	0.0976562	0.0366211	-0.0305176	-0.10376	-0.222778	-0.418091	-0.805664	-1.50757	-2.6886	-4.46167		258.25	0.0854492	0.0518799	0.012207	-0.0244141	-0.0793457	-0.192261	-0.418091	-0.854492	-1.59607	-2.72827
	258.5	0.115967	0.0396729	-0.0518799	-0.201416	-0.570679	-1.52588	-3.35999	-6.04553	-9.41772	-13.3087		258.5	0.0946045	0.0335693	-0.0305176	-0.109863	-0.219727	-0.418091	-0.805664	-1.50757	-2.6886	-4.46777		258.5	0.0854492	0.0488281	0.00915527	-0.0274658	-0.0793457	-0.189209	-0.421143	-0.854492	-1.60217	-2.72827
	258.75	0.112915	0.0335693	-0.0518799	-0.204468	-0.57373	-1.52893	-3.35999	-6.04858	-9.42078	-13.3087		258.75	0.0976562	0.0335693	-0.0335693	-0.109863	-0.222778	-0.421143	-0.805664	-1.50452	-2.6886	-4.47388		258.75	0.0854492	0.0457764	0.00915527	-0.0244141	-0.0762939	-0.189209	-0.415039	-0.85144	-1.59912	-2.73438
	259	0.109863	0.0335693	-0.0488281	-0.201416	-0.57373	-1.53198	-3.35999	-6.04858	-9.42078	-13.3057		259	0.0976562	0.0335693	-0.0305176	-0.106812	-0.219727	-0.424194	-0.805664	-1.50452	-2.68555	-4.47388		259	0.0823975	0.0488281	0.012207	-0.0305176	-0.0793457	-0.189209	-0.411987	-0.854492	-1.59912	-2.73743
	259.25	0.109863	0.0335693	-0.0488281	-0.198364	-0.57373	-1.53809	-3.36304	-6.04858	-9.42078	-13.3087		259.25	0.0946045	0.0366211	-0.0274658	-0.10376	-0.219727	-0.424194	-0.802612	-1.50757	-2.68555	-4.47693		259.25	0.0854492	0.0488281	0.012207	-0.0305176	-0.0793457	-0.192261	-0.405884	-0.854492	-1.59912	-2.74658
	259.5	0.106812	0.0305176	-0.0488281	-0.201416	-0.576782	-1.53503	-3.36914	-6.05164	-9.41772	-13.3087		259.5	0.100708	0.0335693	-0.0305176	-0.10376	-0.222778	-0.421143	-0.808716	-1.50452	-2.6886	-4.47998		259.5	0.0823975	0.0518799	0.0152588	-0.0305176	-0.0762939	-0.186157	-0.405884	-0.85144	-1.60522	-2.74658
	259.75	0.106812	0.0305176	-0.0488281	-0.201416	-0.579834	-1.53809	-3.36609	-6.05469	-9.42078	-13.3118		259.75	0.0976562	0.0335693	-0.0305176	-0.100708	-0.222778	-0.421143	-0.808716	-1.51062	-2.6886	-4.47998		259.75	0.0854492	0.0457764	0.0152588	-0.0274658	-0.0793457	-0.189209	-0.408936	-0.854492	-1.60217	-2.74048
	260	0.106812	0.0366211	-0.0518799	-0.195312	-0.576782	-1.53503	-3.36609	-6.05164	-9.42688	-13.3148		260	0.0976562	0.0335693	-0.0335693	-0.100708	-0.219727	-0.418091	-0.808716	-1.51672	-2.6886	-4.48303		260	0.0823975	0.0488281	0.012207	-0.0244141	-0.0823975	-0.192261	-0.415039	-0.857544	-1.60522	-2.74048
	260.25	0.106812	0.0366211	-0.0518799	-0.198364	-0.57373	-1.53809	-3.37219	-6.05164	-9.42383	-13.3118		260.25	0.0976562	0.0305176	-0.0305176	-0.10376	-0.216675	-0.418091	-0.808716	-1.51672	-2.69775	-4.48303		260.25	0.0854492	0.0457764	0.012207	-0.0274658	-0.0854492	-0.189209	-0.418091	-0.860596	-1.61133	-2.74658
	260.5	0.106812	0.0366211	-0.0549316	-0.201416	-0.57373	-1.53198	-3.37219	-6.05469	-9.42383	-13.3087		260.5	0.0976562	0.0335693	-0.0305176	-0.10376	-0.219727	-0.421143	-0.811768	-1.51672	-2.6947	-4.49219		260.5	0.0915527	0.0457764	0.0152588	-0.0213623	-0.0793457	-0.186157	-0.415039	-0.863647	-1.60828	-2.74658
	260.75	0.115967	0.0396729	-0.0518799	-0.198364	-0.57373	-1.53198	-3.37219	-6.05469	-9.42383	-13.3087		260.75	0.0976562	0.0335693	-0.0274658	-0.109863	-0.216675	-0.421143	-0.811768	-1.51672	-2.70081	-4.49524		260.75	0.088501	0.0488281	0.012207	-0.0213623	-0.0793457	-0.189209	-0.415039	-0.857544	-1.60522	-2.74658
	261	0.109863	0.0335693	-0.0457764	-0.198364	-0.57373	-1.54114	-3.37524	-6.05469	-9.42688	-13.3087		261	0.0946045	0.0366211	-0.0274658	-0.112915	-0.219727	-0.424194	-0.805664	-1.51672	-2.69775	-4.50134		261	0.088501	0.0488281	0.00915527	-0.0244141	-0.0762939	-0.189209	-0.415039	-0.85144	-1.60522	-2.74963
	261.25	0.109863	0.0305176	-0.0457764	-0.198364	-0.576782	-1.53809	-3.37524	-6.05774	-9.42383	-13.3087		261.25	0.0946045	0.0366211	-0.0305176	-0.106812	-0.219727	-0.427246	-0.805664	-1.51978	-2.70386	-4.50439		261.25	0.0854492	0.0518799	0.012207	-0.0244141	-0.0762939	-0.189209	-0.418091	-0.854492	-1.60828	-2.74963
	261.5	0.10376	0.0335693	-0.0427246	-0.198364	-0.579834	-1.54114	-3.37524	-6.05774	-9.42383	-13.3118		261.5	0.0946045	0.0366211	-0.0274658	-0.10376	-0.22583	-0.424194	-0.808716	-1.51978	-2.70081	-4.50134		261.5	0.0823975	0.0488281	0.012207	-0.0213623	-0.0762939	-0.192261	-0.411987	-0.857544	-1.60828	-2.75269
	261.75	0.106812	0.0335693	-0.0457764	-0.198364	-0.579834	-1.54114	-3.37524	-6.06384	-9.42688	-13.3148		261.75	0.0946045	0.0366211	-0.0305176	-0.100708	-0.219727	-0.424194	-0.808716	-1.51978	-2.70386	-4.50439		261.75	0.0823975	0.0518799	0.00915527	-0.0274658	-0.0793457	-0.192261	-0.418091	-0.857544	-1.60828	-2.75269
	262	0.106812	0.0305176	-0.0488281	-0.201416	-0.579834	-1.54114	-3.37524	-6.06384	-9.42688	-13.3148		262	0.0946045	0.0335693	-0.0305176	-0.106812	-0.219727	-0.424194	-0.811768	-1.51978	-2.70691	-4.50439		262	0.0854492	0.0457764	0.012207	-0.0244141	-0.0793457	-0.189209	-0.415039	-0.860596	-1.61133	-2.75879
	262.25	0.109863	0.0366211	-0.0488281	-0.198364	-0.57373	-1.54114	-3.37524	-6.06079	-9.42383	-13.3118		262.25	0.0976562	0.0305176	-0.0274658	-0.10376	-0.22583	-0.421143	-0.808716	-1.51978	-2.70691	-4.50745		262.25	0.088501	0.0427246	0.00915527	-0.0244141	-0.0793457	-0.186157	-0.411987	-0.860596	-1.61133	-2.75574
	262.5	0.109863	0.0366211	-0.0488281	-0.195312	-0.570679	-1.54114	-3.38135	-6.06079	-9.42383	-13.3118		262.5	0.0976562	0.0335693	-0.0305176	-0.109863	-0.219727	-0.421143	-0.811768	-1.51978	-2.70996	-4.50745		262.5	0.0854492	0.0457764	0.012207	-0.0274658	-0.0793457	-0.189209	-0.411987	-0.860596	-1.61438	-2.75574
	262.75	0.109863	0.0366211	-0.0457764	-0.201416	-0.57373	-1.54114	-3.38135	-6.05774	-9.42993	-13.3118		262.75	0.100708	0.0274658	-0.0335693	-0.10376	-0.219727	-0.424194	-0.814819	-1.52283	-2.71301	-4.50745		262.75	0.0854492	0.0488281	0.0152588	-0.0305176	-0.0823975	-0.189209	-0.411987	-0.857544	-1.61743	-2.75574
	263	0.106812	0.0366211	-0.0518799	-0.195312	-0.579834	-1.54114	-3.3783	-6.06079	-9.42993	-13.3087		263	0.100708	0.0305176	-0.0274658	-0.10376	-0.216675	-0.424194	-0.811768	-1.52283	-2.71301	-4.51355		263	0.0854492	0.0488281	0.0183105	-0.0274658	-0.0762939	-0.189209	-0.415039	-0.857544	-1.61438	-2.75879
	263.25	0.106812	0.0335693	-0.0518799	-0.195312	-0.579834	-1.54114	-3.3844	-6.06384	-9.42993	-13.3118		263.25	0.0946045	0.0366211	-0.0305176	-0.106812	-0.216675	-0.424194	-0.811768	-1.52588	-2.71301	-4.51355		263.25	0.0823975	0.0518799	0.012207	-0.0305176	-0.0762939	-0.186157	-0.415039	-0.860596	-1.61133	-2.75879
	263.5	0.106812	0.0335693	-0.0518799	-0.198364	-0.579834	-1.54419	-3.38135	-6.06689	-9.43298	-13.3148		263.5	0.0946045	0.0366211	-0.0335693	-0.10376	-0.216675	-0.418091	-0.814819	-1.52588	-2.71912	-4.5166		263.5	0.0823975	0.0488281	0.012207	-0.0274658	-0.0823975	-0.189209	-0.421143	-0.860596	-1.61133	-2.76184
	263.75	0.106812	0.0335693	-0.0518799	-0.201416	-0.576782	-1.54419	-3.3844	-6.06995	-9.42993	-13.3118		263.75	0.0946045	0.0366211	-0.0305176	-0.100708	-0.222778	-0.418091	-0.814819	-1.52588	-2.71912	-4.5166		263.75	0.0915527	0.0488281	0.00915527	-0.0244141	-0.0823975	-0.192261	-0.421143	-0.860596	-1.61438	-2.76489
	264	0.109863	0.0335693	-0.0488281	-0.201416	-0.579834	-1.54724	-3.3844	-6.06384	-9.42993	-13.3118		264	0.0976562	0.0366211	-0.0274658	-0.10376	-0.219727	-0.418091	-0.814819	-1.52893	-2.71301	-4.52271		264	0.0854492	0.0457764	0.00915527	-0.0152588	-0.0854492	-0.192261	-0.415039	-0.863647	-1.61438	-2.76794
	264.25	0.109863	0.0366211	-0.0457764	-0.201416	-0.576782	-1.54724	-3.38745	-6.06689	-9.42993	-13.3118		264.25	0.100708	0.0335693	-0.0274658	-0.109863	-0.216675	-0.421143	-0.814819	-1.52893	-2.71606	-4.52881		264.25	0.0854492	0.0488281	0.00915527	-0.0213623	-0.0854492	-0.192261	-0.415039	-0.860596	-1.62048	-2.76489
	264.5	0.109863	0.0305176	-0.0457764	-0.201416	-0.576782	-1.54419	-3.38745	-6.06995	-9.42688	-13.3087		264.5	0.100708	0.0335693	-0.0274658	-0.109863	-0.219727	-0.430298	-0.814819	-1.52588	-2.72522	-4.53491		264.5	0.0823975	0.0518799	0.0183105	-0.0274658	-0.0793457	-0.189209	-0.411987	-0.857544	-1.62354	-2.76489
	264.75	0.109863	0.0305176	-0.0488281	-0.198364	-0.579834	-1.55029	-3.38745	-6.06995	-9.42993	-13.3148		264.75	0.0976562	0.0366211	-0.0244141	-0.106812	-0.222778	-0.427246	-0.814819	-1.52588	-2.72827	-4.53796		264.75	0.0854492	0.0488281	0.012207	-0.0274658	-0.0762939	-0.192261	-0.411987	-0.860596	-1.62354	-2.76184
	265	0.106812	0.0335693	-0.0488281	-0.195312	-0.582886	-1.55029	-3.39355	-6.06689	-9.43298	-13.3148		265	0.0976562	0.0396729	-0.0244141	-0.10376	-0.216675	-0.424194	-0.817871	-1.53503	-2.72522	-4.53796		265	0.0854492	0.0518799	0.012207	-0.0335693	-0.0793457	-0.192261	-0.415039	-0.860596	-1.61743	-2.76184
	265.25	0.109863	0.0305176	-0.0518799	-0.198364	-0.585938	-1.55029	-3.3905	-6.073	-9.43298	-13.3118		265.25	0.0976562	0.0366211	-0.0244141	-0.106812	-0.216675	-0.424194	-0.817871	-1.53809	-2.72827	-4.54102		265.25	0.0854492	0.0488281	0.0152588	-0.0335693	-0.0793457	-0.195312	-0.418091	-0.860596	-1.62048	-2.771
	265.5	0.106812	0.0335693	-0.0549316	-0.198364	-0.582886	-1.54724	-3.3905	-6.06995	-9.42993	-13.3118		265.5	0.100708	0.0335693	-0.0274658	-0.100708	-0.216675	-0.421143	-0.811768	-1.53198	-2.72827	-4.54102		265.5	0.0823975	0.0488281	0.012207	-0.0244141	-0.0793457	-0.192261	-0.415039	-0.866699	-1.61743	-2.77405
	265.75	0.106812	0.0396729	-0.0518799	-0.198364	-0.579834	-1.54724	-3.3905	-6.06995	-9.42688	-13.3148		265.75	0.10376	0.0335693	-0.0274658	-0.100708	-0.216675	-0.421143	-0.811768	-1.53809	-2.72827	-4.54102		265.75	0.0823975	0.0457764	0.00915527	-0.0274658	-0.0793457	-0.189209	-0.418091	-0.866699	-1.61743	-2.771
	266	0.10376	0.0366211	-0.0488281	-0.198364	-0.579834	-1.55029	-3.39355	-6.073	-9.42993	-13.3118		266	0.0976562	0.0335693	-0.0274658	-0.106812	-0.219727	-0.424194	-0.814819	-1.53503	-2.73132	-4.54407		266	0.0854492	0.0457764	0.012207	-0.0244141	-0.0823975	-0.189209	-0.418091	-0.863647	-1.62354	-2.771
	266.25	0.106812	0.0335693	-0.0488281	-0.195312	-0.582886	-1.55029	-3.39355	-6.07605	-9.42688	-13.3118		266.25	0.100708	0.0366211	-0.0305176	-0.10376	-0.216675	-0.421143	-0.817871	-1.53503	-2.73438	-4.55017		266.25	0.0854492	0.0457764	0.00915527	-0.0244141	-0.0823975	-0.186157	-0.415039	-0.866699	-1.62659	-2.76794
	266.5	0.106812	0.0366211	-0.0488281	-0.195312	-0.582886	-1.55334	-3.39355	-6.07605	-9.42993	-13.3087		266.5	0.100708	0.0366211	-0.0305176	-0.10376	-0.213623	-0.421143	-0.817871	-1.53503	-2.72827	-4.55017		266.5	0.0854492	0.0518799	0.012207	-0.0213623	-0.0823975	-0.180054	-0.415039	-0.863647	-1.62354	-2.76489
	266.75	0.10376	0.0335693	-0.0488281	-0.198364	-0.582886	-1.55029	-3.39661	-6.08215	-9.43298	-13.3087		266.75	0.100708	0.0366211	-0.0274658	-0.10376	-0.219727	-0.427246	-0.820923	-1.53809	-2.73743	-4.55017		266.75	0.0854492	0.0518799	0.012207	-0.0213623	-0.0793457	-0.189209	-0.421143	-0.860596	-1.62354	-2.771
	267	0.106812	0.0305176	-0.0457764	-0.204468	-0.582886	-1.55334	-3.39661	-6.0791	-9.43298	-13.3118		267	0.0946045	0.0366211	-0.0274658	-0.0976562	-0.216675	-0.430298	-0.817871	-1.53198	-2.74048	-4.55017		267	0.0823975	0.0488281	0.0183105	-0.0274658	-0.0793457	-0.189209	-0.418091	-0.860596	-1.62354	-2.7771
	267.25	0.109863	0.0335693	-0.0488281	-0.201416	-0.579834	-1.5564	-3.39661	-6.07605	-9.43604	-13.3118		267.25	0.0946045	0.0396729	-0.0244141	-0.10376	-0.222778	-0.427246	-0.817871	-1.54114	-2.74963	-4.55627		267.25	0.0823975	0.0518799	0.012207	-0.0274658	-0.0762939	-0.192261	-0.418091	-0.863647	-1.62659	-2.7771
	267.5	0.109863	0.0335693	-0.0488281	-0.201416	-0.579834	-1.5564	-3.39661	-6.07605	-9.43604	-13.3118		267.5	0.0946045	0.0366211	-0.0213623	-0.106812	-0.222778	-0.427246	-0.820923	-1.54114	-2.75269	-4.55627		267.5	0.0823975	0.0488281	0.00610352	-0.0305176	-0.0793457	-0.195312	-0.415039	-0.872803	-1.62354	-2.7771
	267.75	0.10376	0.0335693	-0.0488281	-0.201416	-0.579834	-1.55334	-3.39966	-6.0791	-9.43298	-13.3087		267.75	0.0976562	0.0335693	-0.0274658	-0.10376	-0.22583	-0.430298	-0.823975	-1.54419	-2.74963	-4.56543		267.75	0.0823975	0.0457764	0.00915527	-0.0274658	-0.0854492	-0.198364	-0.418091	-0.872803	-1.62964	-2.78015
	268	0.10376	0.0335693	-0.0488281	-0.198364	-0.579834	-1.55334	-3.39966	-6.07605	-9.43298	-13.3087		268	0.100708	0.0366211	-0.0274658	-0.10376	-0.222778	-0.430298	-0.820923	-1.54419	-2.74963	-4.56543		268	0.0823975	0.0488281	0.012207	-0.0244141	-0.0793457	-0.192261	-0.411987	-0.869751	-1.62964	-2.7771
	268.25	0.106812	0.0305176	-0.0488281	-0.192261	-0.579834	-1.5564	-3.40271	-6.08215	-9.43298	-13.3087		268.25	0.100708	0.0366211	-0.0274658	-0.106812	-0.219727	-0.430298	-0.820923	-1.54724	-2.74963	-4.56543		268.25	0.0823975	0.0488281	0.0152588	-0.0244141	-0.0823975	-0.189209	-0.415039	-0.866699	-1.62354	-2.7771
	268.5	0.106812	0.0305176	-0.0457764	-0.201416	-0.585938	-1.5564	-3.40271	-6.08215	-9.43298	-13.3057		268.5	0.100708	0.0335693	-0.0305176	-0.106812	-0.219727	-0.430298	-0.820923	-1.54419	-2.75269	-4.56543		268.5	0.0823975	0.0457764	0.012207	-0.0305176	-0.0793457	-0.189209	-0.418091	-0.866699	-1.62659	-2.7771
	268.75	0.106812	0.0335693	-0.0488281	-0.201416	-0.585938	-1.5564	-3.40271	-6.08215	-9.43298	-13.3057		268.75	0.10376	0.0366211	-0.0305176	-0.10376	-0.219727	-0.424194	-0.820923	-1.54724	-2.75269	-4.56543		268.75	0.0823975	0.0457764	0.00915527	-0.0274658	-0.0854492	-0.186157	-0.424194	-0.866699	-1.62659	-2.7771
	269	0.109863	0.0366211	-0.0518799	-0.198364	-0.582886	-1.5564	-3.40271	-6.08521	-9.43604	-13.3087		269	0.100708	0.0366211	-0.0274658	-0.0976562	-0.222778	-0.424194	-0.820923	-1.54724	-2.75574	-4.56543		269	0.0793457	0.0457764	0.00610352	-0.0244141	-0.0823975	-0.189209	-0.424194	-0.869751	-1.62659	-2.78015
	269.25	0.106812	0.0366211	-0.0488281	-0.201416	-0.582886	-1.5564	-3.40271	-6.08521	-9.43604	-13.3057		269.25	0.100708	0.0335693	-0.0274658	-0.100708	-0.219727	-0.427246	-0.823975	-1.54724	-2.76184	-4.57458		269.25	0.0854492	0.0457764	0.00610352	-0.0244141	-0.0854492	-0.192261	-0.424194	-0.866699	-1.63269	-2.78015
	269.5	0.109863	0.0366211	-0.0518799	-0.201416	-0.588989	-1.55945	-3.39966	-6.08521	-9.43604	-13.3057		269.5	0.0976562	0.0366211	-0.0244141	-0.100708	-0.219727	-0.427246	-0.823975	-1.54114	-2.76184	-4.58069		269.5	0.088501	0.0457764	0.00915527	-0.0244141	-0.0854492	-0.192261	-0.427246	-0.869751	-1.63574	-2.7832
	269.75	0.106812	0.0366211	-0.0488281	-0.198364	-0.585938	-1.55945	-3.40271	-6.08521	-9.43298	-13.3057		269.75	0.0976562	0.0366211	-0.0244141	-0.10376	-0.222778	-0.427246	-0.820923	-1.54419	-2.76184	-4.58374		269.75	0.0823975	0.0518799	0.012207	-0.0274658	-0.0823975	-0.192261	-0.421143	-0.869751	-1.63879	-2.7832
	270	0.106812	0.0335693	-0.0457764	-0.198364	-0.582886	-1.5564	-3.40881	-6.08826	-9.43298	-13.2996		270	0.0976562	0.0366211	-0.0244141	-0.10376	-0.219727	-0.430298	-0.820923	-1.54724	-2.76184	-4.58679		270	0.0854492	0.0488281	0.012207	-0.0244141	-0.0793457	-0.192261	-0.421143	-0.866699	-1.63574	-2.7832
	270.25	0.106812	0.0335693	-0.0457764	-0.201416	-0.585938	-1.56555	-3.41187	-6.08826	-9.43604	-13.2996		270.25	0.0976562	0.0366211	-0.0244141	-0.100708	-0.222778	-0.43335	-0.823975	-1.55334	-2.76184	-4.58679		270.25	0.0823975	0.0488281	0.012207	-0.0305176	-0.0793457	-0.195312	-0.421143	-0.863647	-1.63269	-2.78625
	270.5	0.109863	0.0335693	-0.0457764	-0.198364	-0.582886	-1.5625	-3.40881	-6.08826	-9.43909	-13.2996		270.5	0.100708	0.0427246	-0.0305176	-0.10376	-0.222778	-0.430298	-0.817871	-1.55029	-2.76184	-4.5929		270.5	0.0793457	0.0488281	0.0152588	-0.0274658	-0.0823975	-0.195312	-0.418091	-0.866699	-1.63574	-2.78625
	270.75	0.106812	0.0335693	-0.0457764	-0.201416	-0.582886	-1.5625	-3.40881	-6.08826	-9.44519	-13.2996		270.75	0.0976562	0.0366211	-0.0305176	-0.10376	-0.219727	-0.430298	-0.823975	-1.55334	-2.76489	-4.58984		270.75	0.0762939	0.0518799	0.012207	-0.0305176	-0.0854492	-0.195312	-0.418091	-0.872803	-1.62964	-2.78931
	271	0.106812	0.0366211	-0.0457764	-0.201416	-0.585938	-1.56555	-3.40576	-6.09436	-9.44214	-13.3026		271	0.0976562	0.0366211	-0.0274658	-0.10376	-0.222778	-0.430298	-0.827026	-1.55334	-2.76489	-4.59595		271	0.0823975	0.0457764	0.00915527	-0.0274658	-0.0854492	-0.195312	-0.418091	-0.872803	-1.63574	-2.78931
	271.25	0.109863	0.0335693	-0.0518799	-0.198364	-0.585938	-1.56555	-3.40881	-6.09436	-9.43909	-13.2996		271.25	0.0976562	0.0396729	-0.0305176	-0.100708	-0.222778	-0.430298	-0.830078	-1.55029	-2.771	-4.59595		271.25	0.0854492	0.0396729	0.012207	-0.0244141	-0.0823975	-0.189209	-0.418091	-0.875854	-1.63879	-2.78625
	271.5	0.106812	0.0366211	-0.0488281	-0.201416	-0.582886	-1.5625	-3.41187	-6.08826	-9.44214	-13.2996		271.5	0.10376	0.0366211	-0.0274658	-0.106812	-0.219727	-0.430298	-0.827026	-1.54724	-2.77405	-4.59595		271.5	0.088501	0.0396729	0.00915527	-0.0244141	-0.0793457	-0.189209	-0.421143	-0.872803	-1.63879	-2.78625
	271.75	0.109863	0.0335693	-0.0457764	-0.201416	-0.582886	-1.5625	-3.41492	-6.09131	-9.44214	-13.2996		271.75	0.106812	0.0335693	-0.0274658	-0.106812	-0.222778	-0.430298	-0.827026	-1.55334	-2.7771	-4.599		271.75	0.0854492	0.0457764	0.00915527	-0.0244141	-0.0854492	-0.189209	-0.424194	-0.869751	-1.63574	-2.78625
	272	0.109863	0.0366211	-0.0488281	-0.198364	-0.585938	-1.5625	-3.41492	-6.09131	-9.43909	-13.3026		272	0.10376	0.0396729	-0.0274658	-0.106812	-0.228882	-0.427246	-0.823975	-1.55334	-2.7771	-4.60205		272	0.0823975	0.0488281	0.012207	-0.0274658	-0.0854492	-0.192261	-0.427246	-0.872803	-1.64185	-2.78931
	272.25	0.109863	0.0366211	-0.0457764	-0.201416	-0.582886	-1.5625	-3.41492	-6.09436	-9.44214	-13.3057		272.25	0.10376	0.0335693	-0.0274658	-0.106812	-0.22583	-0.424194	-0.827026	-1.55334	-2.78015	-4.60205		272.25	0.0793457	0.0518799	0.0152588	-0.0305176	-0.0793457	-0.192261	-0.424194	-0.866699	-1.63879	-2.79541
	272.5	0.106812	0.0366211	-0.0427246	-0.201416	-0.588989	-1.5625	-3.41492	-6.09741	-9.44214	-13.3026		272.5	0.0976562	0.0366211	-0.0274658	-0.10376	-0.222778	-0.43335	-0.830078	-1.5564	-2.78015	-4.60205		272.5	0.0762939	0.0518799	0.012207	-0.0274658	-0.0762939	-0.192261	-0.424194	-0.872803	-1.63574	-2.79846
	272.75	0.106812	0.0366211	-0.0488281	-0.204468	-0.585938	-1.56555	-3.41797	-6.09741	-9.43909	-13.2996		272.75	0.0946045	0.0396729	-0.0335693	-0.100708	-0.222778	-0.430298	-0.830078	-1.5564	-2.7832	-4.60815		272.75	0.0823975	0.0488281	0.00915527	-0.0244141	-0.0793457	-0.195312	-0.421143	-0.875854	-1.63574	-2.79846
	273	0.106812	0.0396729	-0.0488281	-0.201416	-0.582886	-1.5686	-3.41492	-6.10046	-9.44214	-13.2996		273	0.0976562	0.0366211	-0.0366211	-0.100708	-0.22583	-0.427246	-0.830078	-1.5564	-2.78015	-4.60815		273	0.0854492	0.0427246	0.00915527	-0.0274658	-0.0823975	-0.195312	-0.421143	-0.872803	-1.63879	-2.79541
	273.25	0.106812	0.0335693	-0.0488281	-0.198364	-0.582886	-1.5686	-3.42102	-6.09436	-9.43909	-13.2965		273.25	0.100708	0.0335693	-0.0274658	-0.10376	-0.222778	-0.430298	-0.836182	-1.5564	-2.78015	-4.60815		273.25	0.0854492	0.0457764	0.00915527	-0.0244141	-0.0854492	-0.195312	-0.421143	-0.878906	-1.64185	-2.79236
	273.5	0.10376	0.0335693	-0.0518799	-0.198364	-0.585938	-1.57166	-3.41797	-6.09741	-9.43909	-13.2965		273.5	0.100708	0.0335693	-0.0274658	-0.10376	-0.222778	-0.43335	-0.83313	-1.55945	-2.78625	-4.61426		273.5	0.088501	0.0457764	0.012207	-0.0274658	-0.088501	-0.192261	-0.424194	-0.878906	-1.64795	-2.79846
	273.75	0.106812	0.0366211	-0.0488281	-0.198364	-0.588989	-1.57166	-3.42102	-6.09741	-9.44519	-13.2996		273.75	0.100708	0.0335693	-0.0274658	-0.106812	-0.222778	-0.43335	-0.830078	-1.5564	-2.7832	-4.61731		273.75	0.0854492	0.0457764	0.012207	-0.0335693	-0.0854492	-0.189209	-0.424194	-0.875854	-1.651	-2.79846
	274	0.109863	0.0366211	-0.0488281	-0.198364	-0.585938	-1.5686	-3.42407	-6.10352	-9.44519	-13.2965		274	0.100708	0.0366211	-0.0274658	-0.106812	-0.22583	-0.436401	-0.830078	-1.56555	-2.7832	-4.62036		274	0.0823975	0.0488281	0.012207	-0.0305176	-0.0793457	-0.192261	-0.424194	-0.878906	-1.651	-2.79846
	274.25	0.109863	0.0335693	-0.0457764	-0.201416	-0.585938	-1.5686	-3.41797	-6.10352	-9.44519	-13.2965		274.25	0.0976562	0.0366211	-0.0274658	-0.106812	-0.22583	-0.43335	-0.830078	-1.5686	-2.78931	-4.62036		274.25	0.0854492	0.0488281	0.012207	-0.0305176	-0.0793457	-0.192261	-0.427246	-0.878906	-1.64795	-2.80151
	274.5	0.109863	0.0366211	-0.0488281	-0.201416	-0.588989	-1.5686	-3.41797	-6.10352	-9.44519	-13.2996		274.5	0.0976562	0.0335693	-0.0305176	-0.10376	-0.228882	-0.430298	-0.830078	-1.5686	-2.79236	-4.62036		274.5	0.0823975	0.0457764	0.012207	-0.0244141	-0.0793457	-0.192261	-0.427246	-0.878906	-1.64185	-2.80457
	274.75	0.109863	0.0396729	-0.0518799	-0.198364	-0.582886	-1.56555	-3.41797	-6.10046	-9.44519	-13.2965		274.75	0.100708	0.0335693	-0.0305176	-0.109863	-0.222778	-0.430298	-0.830078	-1.5625	-2.78931	-4.62341		274.75	0.0854492	0.0457764	0.012207	-0.0213623	-0.0793457	-0.195312	-0.430298	-0.878906	-1.64795	-2.80151
	275	0.109863	0.0396729	-0.0488281	-0.198364	-0.585938	-1.5686	-3.41492	-6.10352	-9.44519	-13.2965		275	0.100708	0.0335693	-0.0244141	-0.10376	-0.222778	-0.43335	-0.836182	-1.56555	-2.78931	-4.62646		275	0.0854492	0.0488281	0.0152588	-0.0183105	-0.0854492	-0.195312	-0.424194	-0.878906	-1.64795	-2.79846
	275.25	0.109863	0.0396729	-0.0457764	-0.198364	-0.585938	-1.57166	-3.42102	-6.10046	-9.44824	-13.2965		275.25	0.100708	0.0335693	-0.0274658	-0.106812	-0.222778	-0.43335	-0.830078	-1.56555	-2.79236	-4.63257		275.25	0.0854492	0.0488281	0.012207	-0.0213623	-0.0854492	-0.195312	-0.421143	-0.878906	-1.64795	-2.79846
	275.5	0.109863	0.0366211	-0.0427246	-0.201416	-0.585938	-1.5686	-3.42712	-6.10046	-9.44824	-13.2996		275.5	0.100708	0.0335693	-0.0274658	-0.109863	-0.219727	-0.43335	-0.836182	-1.56555	-2.79541	-4.63562		275.5	0.0854492	0.0488281	0.0152588	-0.0274658	-0.0823975	-0.195312	-0.421143	-0.878906	-1.651	-2.80457
	275.75	0.10376	0.0305176	-0.0488281	-0.204468	-0.585938	-1.57166	-3.42712	-6.10657	-9.44824	-13.2996		275.75	0.100708	0.0335693	-0.0274658	-0.10376	-0.219727	-0.43335	-0.83313	-1.56555	-2.79541	-4.63257		275.75	0.0823975	0.0488281	0.012207	-0.0305176	-0.0793457	-0.198364	-0.418091	-0.881958	-1.651	-2.80457
	276	0.10376	0.0335693	-0.0488281	-0.204468	-0.585938	-1.57166	-3.42407	-6.10657	-9.44519	-13.2996		276	0.0976562	0.0305176	-0.0305176	-0.10376	-0.22583	-0.43335	-0.83313	-1.5686	-2.79846	-4.63562		276	0.0854492	0.0457764	0.00915527	-0.0335693	-0.0793457	-0.198364	-0.424194	-0.88501	-1.65405	-2.80762
	276.25	0.10376	0.0335693	-0.0549316	-0.201416	-0.585938	-1.57166	-3.42712	-6.10962	-9.44519	-13.2996		276.25	0.0976562	0.0305176	-0.0305176	-0.100708	-0.228882	-0.430298	-0.836182	-1.5686	-2.80457	-4.63867		276.25	0.0854492	0.0488281	0.00915527	-0.0305176	-0.0793457	-0.198364	-0.427246	-0.881958	-1.65405	-2.80762
	276.5	0.109863	0.0335693	-0.0518799	-0.201416	-0.585938	-1.5686	-3.42102	-6.10657	-9.45129	-13.2965		276.5	0.0976562	0.0305176	-0.0305176	-0.10376	-0.228882	-0.430298	-0.836182	-1.5686	-2.80151	-4.64172		276.5	0.0854492	0.0488281	0.00915527	-0.0274658	-0.0762939	-0.198364	-0.427246	-0.881958	-1.6571	-2.80457
	276.75	0.109863	0.0335693	-0.0518799	-0.201416	-0.585938	-1.57471	-3.42102	-6.10962	-9.45129	-13.2996		276.75	0.0976562	0.0305176	-0.0305176	-0.106812	-0.222778	-0.430298	-0.836182	-1.57166	-2.80457	-4.64478		276.75	0.088501	0.0488281	0.00915527	-0.0213623	-0.0793457	-0.198364	-0.427246	-0.888062	-1.6571	-2.80457
	277	0.109863	0.0366211	-0.0518799	-0.195312	-0.585938	-1.57471	-3.42407	-6.10962	-9.44824	-13.3057		277	0.100708	0.0305176	-0.0305176	-0.109863	-0.22583	-0.430298	-0.83313	-1.57166	-2.80457	-4.64478		277	0.088501	0.0488281	0.012207	-0.0244141	-0.0854492	-0.192261	-0.430298	-0.88501	-1.65405	-2.80762
	277.25	0.109863	0.0335693	-0.0488281	-0.198364	-0.585938	-1.57471	-3.42712	-6.10962	-9.45129	-13.3026		277.25	0.100708	0.0335693	-0.0305176	-0.109863	-0.219727	-0.43335	-0.836182	-1.57166	-2.80457	-4.64478		277.25	0.0854492	0.0488281	0.0183105	-0.0274658	-0.0823975	-0.189209	-0.424194	-0.881958	-1.6571	-2.81067
	277.5	0.106812	0.0366211	-0.0457764	-0.198364	-0.588989	-1.57471	-3.43018	-6.11877	-9.45129	-13.2996		277.5	0.100708	0.0335693	-0.0305176	-0.106812	-0.222778	-0.43335	-0.83313	-1.57166	-2.80457	-4.64783		277.5	0.0854492	0.0457764	0.0152588	-0.0274658	-0.0823975	-0.189209	-0.424194	-0.881958	-1.651	-2.80762
	277.75	0.106812	0.0335693	-0.0488281	-0.204468	-0.588989	-1.57776	-3.43323	-6.11877	-9.45129	-13.3026		277.75	0.0976562	0.0366211	-0.0274658	-0.109863	-0.22583	-0.43335	-0.830078	-1.57166	-2.80457	-4.65393		277.75	0.0854492	0.0457764	0.0152588	-0.0305176	-0.0823975	-0.192261	-0.427246	-0.881958	-1.6571	-2.81372
	278	0.109863	0.0335693	-0.0488281	-0.201416	-0.588989	-1.57166	-3.43628	-6.11267	-9.45435	-13.2965		278	0.0976562	0.0366211	-0.0305176	-0.109863	-0.222778	-0.430298	-0.836182	-1.57776	-2.80762	-4.65698		278	0.0854492	0.0457764	0.0183105	-0.0274658	-0.0762939	-0.189209	-0.427246	-0.88501	-1.65405	-2.81372
	278.25	0.106812	0.0366211	-0.0488281	-0.20752	-0.588989	-1.57166	-3.43323	-6.11877	-9.45435	-13.2996		278.25	0.100708	0.0366211	-0.0274658	-0.10376	-0.222778	-0.43335	-0.839233	-1.57471	-2.81067	-4.65698		278.25	0.0823975	0.0518799	0.012207	-0.0274658	-0.0793457	-0.195312	-0.430298	-0.888062	-1.6571	-2.81067
	278.5	0.112915	0.0366211	-0.0488281	-0.204468	-0.588989	-1.57166	-3.43933	-6.11572	-9.45129	-13.2996		278.5	0.0946045	0.0366211	-0.0274658	-0.106812	-0.22583	-0.430298	-0.836182	-1.57471	-2.81372	-4.66003		278.5	0.0854492	0.0488281	0.00915527	-0.0244141	-0.0823975	-0.201416	-0.430298	-0.88501	-1.6571	-2.81372
	278.75	0.109863	0.0366211	-0.0488281	-0.198364	-0.588989	-1.57166	-3.43933	-6.11267	-9.45129	-13.2996		278.75	0.0976562	0.0335693	-0.0305176	-0.112915	-0.219727	-0.43335	-0.836182	-1.57166	-2.81677	-4.66309		278.75	0.0854492	0.0457764	0.00915527	-0.0244141	-0.0854492	-0.198364	-0.430298	-0.888062	-1.66321	-2.81677
	279	0.106812	0.0305176	-0.0427246	-0.198364	-0.585938	-1.57471	-3.43628	-6.11267	-9.45435	-13.2996		279	0.100708	0.0335693	-0.0244141	-0.109863	-0.222778	-0.436401	-0.839233	-1.57166	-2.81677	-4.66614		279	0.0854492	0.0488281	0.00915527	-0.0244141	-0.0823975	-0.195312	-0.421143	-0.888062	-1.66626	-2.81677
	279.25	0.106812	0.0335693	-0.0427246	-0.201416	-0.588989	-1.58081	-3.43323	-6.11877	-9.45129	-13.2996		279.25	0.0976562	0.0335693	-0.0274658	-0.106812	-0.222778	-0.43335	-0.836182	-1.57776	-2.81677	-4.66919		279.25	0.088501	0.0518799	0.012207	-0.0244141	-0.0793457	-0.192261	-0.424194	-0.88501	-1.66016	-2.82288
	279.5	0.106812	0.0366211	-0.0488281	-0.201416	-0.592041	-1.58081	-3.43323	-6.11877	-9.45435	-13.3057		279.5	0.0976562	0.0366211	-0.0305176	-0.10376	-0.222778	-0.43335	-0.836182	-1.58081	-2.81982	-4.66919		279.5	0.0854492	0.0457764	0.00915527	-0.0305176	-0.0793457	-0.195312	-0.430298	-0.881958	-1.66321	-2.82593
	279.75	0.10376	0.0366211	-0.0488281	-0.204468	-0.592041	-1.58081	-3.43628	-6.12183	-9.4574	-13.3057		279.75	0.100708	0.0335693	-0.0366211	-0.100708	-0.222778	-0.43335	-0.839233	-1.58081	-2.82288	-4.66919		279.75	0.0823975	0.0518799	0.012207	-0.0274658	-0.0793457	-0.195312	-0.430298	-0.881958	-1.66626	-2.82288
	280	0.10376	0.0335693	-0.0518799	-0.204468	-0.595093	-1.58386	-3.43628	-6.12183	-9.45435	-13.3057		280	0.100708	0.0305176	-0.0335693	-0.100708	-0.222778	-0.430298	-0.839233	-1.58386	-2.81982	-4.67224		280	0.0854492	0.0488281	0.012207	-0.0244141	-0.0823975	-0.192261	-0.43335	-0.891113	-1.66626	-2.81982
	280.25	0.109863	0.0396729	-0.0549316	-0.201416	-0.588989	-1.57776	-3.44238	-6.12183	-9.45435	-13.3026		280.25	0.100708	0.0335693	-0.0335693	-0.106812	-0.219727	-0.430298	-0.839233	-1.58691	-2.82593	-4.67529		280.25	0.088501	0.0488281	0.0152588	-0.0244141	-0.0823975	-0.195312	-0.430298	-0.891113	-1.66626	-2.81982
	280.5	0.109863	0.0366211	-0.0549316	-0.198364	-0.592041	-1.58081	-3.44238	-6.12183	-9.45435	-13.2996		280.5	0.0976562	0.0305176	-0.0305176	-0.112915	-0.216675	-0.427246	-0.839233	-1.58386	-2.81982	-4.6814		280.5	0.088501	0.0488281	0.0152588	-0.0213623	-0.0854492	-0.195312	-0.430298	-0.894165	-1.66626	-2.81982
	280.75	0.115967	0.0366211	-0.0518799	-0.198364	-0.585938	-1.58081	-3.43933	-6.12183	-9.45129	-13.3026		280.75	0.100708	0.0274658	-0.0274658	-0.106812	-0.219727	-0.43335	-0.836182	-1.58691	-2.82898	-4.67834		280.75	0.0915527	0.0518799	0.00915527	-0.0244141	-0.0793457	-0.192261	-0.424194	-0.894165	-1.66931	-2.81982
	281	0.115967	0.0366211	-0.0457764	-0.201416	-0.588989	-1.58081	-3.44238	-6.12183	-9.45435	-13.2996		281	0.0976562	0.0305176	-0.0305176	-0.106812	-0.219727	-0.43335	-0.83313	-1.58691	-2.83203	-4.68445		281	0.0854492	0.0488281	0.00915527	-0.0305176	-0.0793457	-0.195312	-0.430298	-0.891113	-1.66321	-2.82593
	281.25	0.109863	0.0335693	-0.0457764	-0.198364	-0.585938	-1.58081	-3.44849	-6.12183	-9.45435	-13.2996		281.25	0.0946045	0.0366211	-0.0305176	-0.10376	-0.219727	-0.43335	-0.836182	-1.58691	-2.83813	-4.68445		281.25	0.0793457	0.0488281	0.012207	-0.0305176	-0.0793457	-0.192261	-0.430298	-0.888062	-1.66626	-2.82593
	281.5	0.106812	0.0335693	-0.0488281	-0.201416	-0.592041	-1.58081	-3.44238	-6.12488	-9.45435	-13.2965		281.5	0.0976562	0.0335693	-0.0305176	-0.100708	-0.219727	-0.439453	-0.839233	-1.58691	-2.83508	-4.69055		281.5	0.0823975	0.0518799	0.012207	-0.0305176	-0.0793457	-0.195312	-0.430298	-0.891113	-1.66626	-2.82898
	281.75	0.106812	0.0366211	-0.0488281	-0.198364	-0.592041	-1.58386	-3.44238	-6.12793	-9.4574	-13.3057		281.75	0.088501	0.0366211	-0.0335693	-0.10376	-0.222778	-0.436401	-0.839233	-1.58997	-2.83813	-4.69055		281.75	0.0823975	0.0457764	0.012207	-0.0244141	-0.0793457	-0.195312	-0.430298	-0.891113	-1.66626	-2.82898
	282	0.109863	0.0366211	-0.0518799	-0.198364	-0.588989	-1.58081	-3.44849	-6.12793	-9.4574	-13.2996		282	0.0946045	0.0335693	-0.0366211	-0.10376	-0.219727	-0.436401	-0.842285	-1.58997	-2.83813	-4.6936		282	0.0823975	0.0457764	0.012207	-0.0244141	-0.0793457	-0.198364	-0.43335	-0.891113	-1.66626	-2.83203
	282.25	0.109863	0.0335693	-0.0518799	-0.201416	-0.592041	-1.58691	-3.44849	-6.12793	-9.46045	-13.2996		282.25	0.100708	0.0305176	-0.0305176	-0.10376	-0.222778	-0.439453	-0.842285	-1.58691	-2.83813	-4.69666		282.25	0.0823975	0.0427246	0.00915527	-0.0213623	-0.0762939	-0.195312	-0.430298	-0.891113	-1.66931	-2.83203
	282.5	0.112915	0.0366211	-0.0518799	-0.201416	-0.588989	-1.58691	-3.44849	-6.13098	-9.45435	-13.2996		282.5	0.100708	0.0335693	-0.0274658	-0.106812	-0.219727	-0.436401	-0.848389	-1.58691	-2.84119	-4.69666		282.5	0.0854492	0.0488281	0.012207	-0.0244141	-0.0762939	-0.195312	-0.430298	-0.891113	-1.67236	-2.82898
	282.75	0.109863	0.0366211	-0.0488281	-0.195312	-0.588989	-1.58691	-3.45154	-6.13098	-9.4574	-13.2965		282.75	0.100708	0.0335693	-0.0274658	-0.109863	-0.216675	-0.436401	-0.845337	-1.58997	-2.84119	-4.69971		282.75	0.0854492	0.0518799	0.012207	-0.0244141	-0.0823975	-0.195312	-0.430298	-0.888062	-1.67236	-2.82898
	283	0.106812	0.0366211	-0.0457764	-0.198364	-0.595093	-1.58691	-3.45154	-6.12793	-9.45435	-13.2965		283	0.0976562	0.0335693	-0.0305176	-0.10376	-0.219727	-0.43335	-0.842285	-1.59302	-2.84729	-4.70276		283	0.0854492	0.0488281	0.012207	-0.0274658	-0.0854492	-0.192261	-0.430298	-0.888062	-1.67236	-2.82593
	283.25	0.109863	0.0305176	-0.0427246	-0.201416	-0.595093	-1.58997	-3.44849	-6.13098	-9.45435	-13.2965		283.25	0.100708	0.0366211	-0.0274658	-0.10376	-0.219727	-0.43335	-0.845337	-1.59302	-2.84729	-4.69666		283.25	0.0793457	0.0518799	0.0152588	-0.0244141	-0.0793457	-0.192261	-0.427246	-0.894165	-1.67236	-2.83203
	283.5	0.10376	0.0335693	-0.0427246	-0.201416	-0.595093	-1.58386	-3.44849	-6.13098	-9.45435	-13.2965		283.5	0.0976562	0.0366211	-0.0274658	-0.10376	-0.219727	-0.430298	-0.845337	-1.59607	-2.85034	-4.70276		283.5	0.0823975	0.0488281	0.00915527	-0.0274658	-0.0823975	-0.195312	-0.430298	-0.894165	-1.67542	-2.83813
	283.75	0.106812	0.0366211	-0.0457764	-0.201416	-0.595093	-1.58691	-3.45154	-6.13403	-9.46045	-13.2935		283.75	0.0946045	0.0335693	-0.0274658	-0.100708	-0.222778	-0.430298	-0.848389	-1.60217	-2.85339	-4.70581		283.75	0.0823975	0.0488281	0.00610352	-0.0274658	-0.0793457	-0.195312	-0.430298	-0.894165	-1.67236	-2.84119
	284	0.106812	0.0305176	-0.0488281	-0.204468	-0.595093	-1.58691	-3.45154	-6.13098	-9.45435	-13.2935		284	0.0976562	0.0305176	-0.0274658	-0.10376	-0.22583	-0.43335	-0.848389	-1.59912	-2.85034	-4.70886		284	0.0823975	0.0488281	0.00915527	-0.0244141	-0.0823975	-0.192261	-0.430298	-0.897217	-1.67542	-2.83813
	284.25	0.106812	0.0366211	-0.0488281	-0.198364	-0.588989	-1.58691	-3.45459	-6.12793	-9.4574	-13.2965		284.25	0.0976562	0.0335693	-0.0213623	-0.106812	-0.222778	-0.439453	-0.842285	-1.59607	-2.85339	-4.71497		284.25	0.0854492	0.0488281	0.012207	-0.0244141	-0.0793457	-0.192261	-0.430298	-0.894165	-1.67542	-2.83813
	284.5	0.109863	0.0366211	-0.0488281	-0.201416	-0.592041	-1.58997	-3.45764	-6.12793	-9.4574	-13.2935		284.5	0.0976562	0.0366211	-0.0244141	-0.10376	-0.219727	-0.445557	-0.848389	-1.60217	-2.85339	-4.71802		284.5	0.0823975	0.0427246	0.012207	-0.0244141	-0.0793457	-0.198364	-0.430298	-0.891113	-1.67847	-2.83813
	284.75	0.106812	0.0366211	-0.0457764	-0.198364	-0.595093	-1.58997	-3.45764	-6.13708	-9.4574	-13.2935		284.75	0.100708	0.0366211	-0.0274658	-0.10376	-0.219727	-0.442505	-0.848389	-1.60217	-2.85339	-4.71802		284.75	0.0823975	0.0518799	0.0213623	-0.0244141	-0.0762939	-0.192261	-0.43335	-0.897217	-1.68152	-2.84119
	285	0.109863	0.0335693	-0.0488281	-0.198364	-0.592041	-1.59302	-3.45764	-6.13708	-9.4574	-13.2965		285	0.0976562	0.0396729	-0.0274658	-0.106812	-0.222778	-0.436401	-0.845337	-1.60217	-2.85645	-4.71497		285	0.0854492	0.0488281	0.0152588	-0.0274658	-0.0762939	-0.195312	-0.430298	-0.894165	-1.67847	-2.84424
	285.25	0.106812	0.0305176	-0.0518799	-0.198364	-0.592041	-1.59302	-3.46069	-6.13403	-9.46045	-13.2935		285.25	0.0976562	0.0396729	-0.0305176	-0.10376	-0.219727	-0.43335	-0.848389	-1.60522	-2.85645	-4.71802		285.25	0.0854492	0.0488281	0.00915527	-0.0305176	-0.0793457	-0.195312	-0.43335	-0.897217	-1.67847	-2.85034
	285.5	0.10376	0.0305176	-0.0488281	-0.201416	-0.595093	-1.59607	-3.45764	-6.13403	-9.46045	-13.2935		285.5	0.0976562	0.0366211	-0.0305176	-0.100708	-0.222778	-0.439453	-0.85144	-1.60217	-2.8595	-4.71802		285.5	0.0823975	0.0457764	0.00915527	-0.0274658	-0.0793457	-0.192261	-0.43335	-0.891113	-1.67847	-2.84729
	285.75	0.109863	0.0366211	-0.0488281	-0.201416	-0.595093	-1.58997	-3.45764	-6.13403	-9.46045	-13.2904		285.75	0.0976562	0.0366211	-0.0274658	-0.100708	-0.22583	-0.436401	-0.85144	-1.60217	-2.85645	-4.72107		285.75	0.0854492	0.0488281	0.012207	-0.0274658	-0.0823975	-0.195312	-0.430298	-0.897217	-1.67847	-2.84119
	286	0.106812	0.0366211	-0.0488281	-0.198364	-0.592041	-1.58997	-3.46069	-6.13098	-9.4574	-13.2874		286	0.100708	0.0366211	-0.0244141	-0.10376	-0.219727	-0.436401	-0.85144	-1.60217	-2.86255	-4.72412		286	0.0854492	0.0457764	0.0152588	-0.0213623	-0.0823975	-0.192261	-0.43335	-0.897217	-1.67847	-2.84424
	286.25	0.106812	0.0335693	-0.0457764	-0.198364	-0.592041	-1.58997	-3.46069	-6.13403	-9.4574	-13.2874		286.25	0.100708	0.0366211	-0.0274658	-0.10376	-0.219727	-0.442505	-0.85144	-1.60217	-2.86255	-4.73022		286.25	0.0854492	0.0457764	0.0152588	-0.0244141	-0.0854492	-0.189209	-0.43335	-0.897217	-1.68152	-2.84424
	286.5	0.106812	0.0335693	-0.0427246	-0.201416	-0.595093	-1.59302	-3.46069	-6.13708	-9.4574	-13.2904		286.5	0.0976562	0.0396729	-0.0274658	-0.106812	-0.216675	-0.445557	-0.848389	-1.59912	-2.86865	-4.73328		286.5	0.0854492	0.0488281	0.0183105	-0.0274658	-0.0854492	-0.189209	-0.430298	-0.897217	-1.68457	-2.84424
	286.75	0.106812	0.0335693	-0.0457764	-0.204468	-0.595093	-1.59302	-3.4668	-6.13708	-9.46045	-13.2843		286.75	0.0976562	0.0366211	-0.0274658	-0.106812	-0.219727	-0.436401	-0.848389	-1.60522	-2.86865	-4.73633		286.75	0.0854492	0.0457764	0.0152588	-0.0274658	-0.0854492	-0.189209	-0.430298	-0.900269	-1.67847	-2.85034
	287	0.10376	0.0335693	-0.0488281	-0.204468	-0.598145	-1.59607	-3.46375	-6.13708	-9.46045	-13.2874		287	0.100708	0.0366211	-0.0305176	-0.10376	-0.222778	-0.439453	-0.854492	-1.60522	-2.87476	-4.73938		287	0.0793457	0.0488281	0.00915527	-0.0274658	-0.0823975	-0.195312	-0.430298	-0.900269	-1.67847	-2.85034
	287.25	0.106812	0.0366211	-0.0427246	-0.201416	-0.598145	-1.59302	-3.46375	-6.14014	-9.46045	-13.2904		287.25	0.10376	0.0366211	-0.0274658	-0.106812	-0.222778	-0.436401	-0.854492	-1.60522	-2.87781	-4.73328		287.25	0.0854492	0.0488281	0.00915527	-0.0274658	-0.0823975	-0.198364	-0.436401	-0.900269	-1.68152	-2.85339
	287.5	0.106812	0.0366211	-0.0488281	-0.198364	-0.595093	-1.59607	-3.4668	-6.13708	-9.46045	-13.2935		287.5	0.100708	0.0366211	-0.0213623	-0.10376	-0.22583	-0.43335	-0.854492	-1.60828	-2.87476	-4.73633		287.5	0.0915527	0.0488281	0.00915527	-0.0274658	-0.0793457	-0.198364	-0.436401	-0.90332	-1.68152	-2.85339
	287.75	0.106812	0.0366211	-0.0518799	-0.198364	-0.592041	-1.59607	-3.4668	-6.13708	-9.46045	-13.2904		287.75	0.0976562	0.0366211	-0.0213623	-0.10376	-0.22583	-0.439453	-0.854492	-1.61133	-2.87476	-4.73938		287.75	0.0854492	0.0457764	0.00915527	-0.0274658	-0.0793457	-0.204468	-0.436401	-0.897217	-1.68457	-2.85034
	288	0.112915	0.0366211	-0.0488281	-0.201416	-0.595093	-1.59912	-3.4668	-6.13708	-9.4574	-13.2874		288	0.100708	0.0366211	-0.0274658	-0.106812	-0.222778	-0.439453	-0.854492	-1.61133	-2.8717	-4.73938		288	0.0823975	0.0488281	0.00915527	-0.0244141	-0.0793457	-0.201416	-0.43335	-0.897217	-1.69067	-2.85034
	288.25	0.109863	0.0335693	-0.0427246	-0.201416	-0.595093	-1.59912	-3.46985	-6.14014	-9.4574	-13.2874		288.25	0.100708	0.0335693	-0.0274658	-0.106812	-0.222778	-0.439453	-0.854492	-1.61133	-2.8717	-4.74243		288.25	0.0823975	0.0488281	0.012207	-0.0274658	-0.0823975	-0.195312	-0.427246	-0.897217	-1.69067	-2.85034
	288.5	0.106812	0.0335693	-0.0457764	-0.201416	-0.595093	-1.60217	-3.46985	-6.14319	-9.46045	-13.2874		288.5	0.100708	0.0366211	-0.0274658	-0.106812	-0.222778	-0.436401	-0.854492	-1.61133	-2.87781	-4.74548		288.5	0.0823975	0.0457764	0.00915527	-0.0244141	-0.0793457	-0.192261	-0.427246	-0.900269	-1.68457	-2.84729
	288.75	0.106812	0.0305176	-0.0488281	-0.198364	-0.598145	-1.59912	-3.4668	-6.14319	-9.46045	-13.2904		288.75	0.0976562	0.0366211	-0.0305176	-0.100708	-0.22583	-0.439453	-0.854492	-1.61743	-2.87781	-4.74243		288.75	0.0793457	0.0488281	0.00915527	-0.0274658	-0.0823975	-0.192261	-0.43335	-0.897217	-1.68457	-2.85339
	289	0.109863	0.0335693	-0.0488281	-0.201416	-0.598145	-1.59607	-3.46985	-6.14624	-9.4574	-13.2904		289	0.100708	0.0366211	-0.0305176	-0.100708	-0.22583	-0.442505	-0.854492	-1.61438	-2.88086	-4.74243		289	0.0854492	0.0488281	0.00915527	-0.0274658	-0.0823975	-0.192261	-0.43335	-0.90332	-1.69067	-2.85339
	289.25	0.106812	0.0335693	-0.0488281	-0.195312	-0.598145	-1.59607	-3.47595	-6.14624	-9.46045	-13.2904		289.25	0.0976562	0.0366211	-0.0305176	-0.100708	-0.22583	-0.436401	-0.854492	-1.61133	-2.88391	-4.74854		289.25	0.088501	0.0457764	0.00915527	-0.0274658	-0.0793457	-0.195312	-0.436401	-0.906372	-1.68762	-2.8595
	289.5	0.10376	0.0366211	-0.0488281	-0.204468	-0.598145	-1.59912	-3.4668	-6.14319	-9.4574	-13.2874		289.5	0.10376	0.0366211	-0.0274658	-0.100708	-0.222778	-0.439453	-0.85144	-1.61743	-2.88086	-4.75159		289.5	0.0915527	0.0457764	0.00610352	-0.0274658	-0.0854492	-0.198364	-0.439453	-0.906372	-1.69067	-2.85645
	289.75	0.109863	0.0335693	-0.0488281	-0.198364	-0.598145	-1.59912	-3.46985	-6.14624	-9.4574	-13.2843		289.75	0.100708	0.0335693	-0.0244141	-0.10376	-0.219727	-0.439453	-0.854492	-1.61133	-2.88391	-4.75464		289.75	0.088501	0.0457764	0.012207	-0.0274658	-0.0823975	-0.195312	-0.43335	-0.90332	-1.69067	-2.8595
	290	0.109863	0.0335693	-0.0457764	-0.204468	-0.595093	-1.59912	-3.47595	-6.14624	-9.45435	-13.2812		290	0.100708	0.0366211	-0.0244141	-0.106812	-0.219727	-0.442505	-0.854492	-1.61133	-2.88696	-4.75769		290	0.088501	0.0488281	0.012207	-0.0274658	-0.0854492	-0.195312	-0.430298	-0.900269	-1.68762	-2.85645
	290.25	0.109863	0.0335693	-0.0427246	-0.204468	-0.598145	-1.60522	-3.47595	-6.14319	-9.4574	-13.2843		290.25	0.0976562	0.0335693	-0.0244141	-0.10376	-0.219727	-0.448608	-0.854492	-1.61743	-2.89001	-4.76074		290.25	0.0823975	0.0488281	0.012207	-0.0274658	-0.0793457	-0.198364	-0.43335	-0.900269	-1.69067	-2.8595
	290.5	0.10376	0.0335693	-0.0457764	-0.204468	-0.601196	-1.60217	-3.47595	-6.14929	-9.46045	-13.2874		290.5	0.100708	0.0366211	-0.0305176	-0.10376	-0.22583	-0.445557	-0.857544	-1.61743	-2.89001	-4.76074		290.5	0.0793457	0.0518799	0.012207	-0.0274658	-0.0793457	-0.195312	-0.43335	-0.900269	-1.69067	-2.86255
	290.75	0.10376	0.0366211	-0.0488281	-0.201416	-0.595093	-1.60522	-3.47595	-6.14624	-9.4635	-13.2874		290.75	0.0976562	0.0427246	-0.0305176	-0.109863	-0.22583	-0.445557	-0.860596	-1.61438	-2.88696	-4.75769		290.75	0.0823975	0.0488281	0.012207	-0.0305176	-0.0793457	-0.192261	-0.43335	-0.90332	-1.69373	-2.8595
	291	0.10376	0.0366211	-0.0518799	-0.204468	-0.598145	-1.60217	-3.47595	-6.15234	-9.46655	-13.2874		291	0.0976562	0.0396729	-0.0274658	-0.109863	-0.22583	-0.442505	-0.863647	-1.61743	-2.88696	-4.76074		291	0.0854492	0.0488281	0.00915527	-0.0274658	-0.0793457	-0.195312	-0.439453	-0.909424	-1.69067	-2.8595
	291.25	0.106812	0.0366211	-0.0488281	-0.201416	-0.598145	-1.60522	-3.479	-6.15234	-9.4635	-13.2874		291.25	0.100708	0.0335693	-0.0305176	-0.10376	-0.22583	-0.439453	-0.863647	-1.62048	-2.89001	-4.76379		291.25	0.088501	0.0427246	0.00610352	-0.0274658	-0.0854492	-0.198364	-0.442505	-0.906372	-1.69373	-2.8656
	291.5	0.115967	0.0366211	-0.0518799	-0.201416	-0.598145	-1.60217	-3.47595	-6.14929	-9.4635	-13.2904		291.5	0.10376	0.0366211	-0.0244141	-0.10376	-0.222778	-0.436401	-0.857544	-1.61743	-2.89001	-4.76379		291.5	0.0854492	0.0427246	0.0152588	-0.0274658	-0.088501	-0.195312	-0.436401	-0.909424	-1.69678	-2.8656
	291.75	0.112915	0.0366211	-0.0488281	-0.201416	-0.598145	-1.60217	-3.479	-6.14624	-9.4635	-13.2843		291.75	0.10376	0.0335693	-0.0244141	-0.10376	-0.222778	-0.439453	-0.857544	-1.62048	-2.89612	-4.77295		291.75	0.0854492	0.0457764	0.012207	-0.0274658	-0.0793457	-0.198364	-0.436401	-0.906372	-1.69067	-2.86255
	292	0.109863	0.0366211	-0.0488281	-0.204468	-0.601196	-1.60217	-3.479	-6.14929	-9.46045	-13.2874		292	0.100708	0.0335693	-0.0244141	-0.106812	-0.228882	-0.442505	-0.857544	-1.62048	-2.89917	-4.776		292	0.0854492	0.0488281	0.00915527	-0.0244141	-0.0823975	-0.195312	-0.436401	-0.906372	-1.69373	-2.86255
	292.25	0.109863	0.0366211	-0.0457764	-0.204468	-0.601196	-1.60522	-3.479	-6.1554	-9.4635	-13.2843		292.25	0.0946045	0.0366211	-0.0274658	-0.106812	-0.22583	-0.442505	-0.854492	-1.62048	-2.90222	-4.776		292.25	0.0823975	0.0518799	0.0152588	-0.0274658	-0.0854492	-0.195312	-0.436401	-0.90332	-1.69373	-2.8656
	292.5	0.109863	0.0366211	-0.0457764	-0.204468	-0.598145	-1.60522	-3.48206	-6.15234	-9.46655	-13.2843		292.5	0.0946045	0.0366211	-0.0274658	-0.10376	-0.228882	-0.439453	-0.857544	-1.62354	-2.90222	-4.77905		292.5	0.0823975	0.0518799	0.0183105	-0.0274658	-0.0793457	-0.195312	-0.43335	-0.906372	-1.69373	-2.86865
	292.75	0.10376	0.0335693	-0.0457764	-0.204468	-0.598145	-1.60522	-3.479	-6.15234	-9.46655	-13.2843		292.75	0.0976562	0.0335693	-0.0274658	-0.106812	-0.228882	-0.439453	-0.857544	-1.62354	-2.90222	-4.77905		292.75	0.0823975	0.0488281	0.00915527	-0.0274658	-0.0793457	-0.195312	-0.439453	-0.909424	-1.69067	-2.8717
	293	0.10376	0.0335693	-0.0488281	-0.201416	-0.598145	-1.60522	-3.479	-6.15234	-9.46045	-13.2843		293	0.0976562	0.0305176	-0.0335693	-0.10376	-0.231934	-0.436401	-0.860596	-1.62659	-2.89917	-4.77905		293	0.0823975	0.0488281	0.00610352	-0.0274658	-0.0854492	-0.198364	-0.439453	-0.909424	-1.69373	-2.86865
	293.25	0.109863	0.0305176	-0.0518799	-0.198364	-0.595093	-1.60522	-3.48511	-6.15234	-9.46655	-13.2874		293.25	0.100708	0.0305176	-0.0335693	-0.106812	-0.22583	-0.439453	-0.863647	-1.62354	-2.90222	-4.78516		293.25	0.088501	0.0457764	0.00915527	-0.0274658	-0.0854492	-0.198364	-0.436401	-0.906372	-1.69983	-2.8656
	293.5	0.106812	0.0305176	-0.0518799	-0.201416	-0.598145	-1.61133	-3.48206	-6.14929	-9.46655	-13.2874		293.5	0.10376	0.0335693	-0.0305176	-0.10376	-0.222778	-0.445557	-0.863647	-1.62659	-2.90222	-4.79126		293.5	0.0854492	0.0427246	0.012207	-0.0244141	-0.0793457	-0.198364	-0.43335	-0.906372	-1.69983	-2.8717
	293.75	0.109863	0.0335693	-0.0488281	-0.201416	-0.598145	-1.60828	-3.48206	-6.1554	-9.46045	-13.2843		293.75	0.10376	0.0335693	-0.0274658	-0.10376	-0.22583	-0.448608	-0.863647	-1.62354	-2.90222	-4.79431		293.75	0.0823975	0.0427246	0.0152588	-0.0305176	-0.0823975	-0.198364	-0.436401	-0.909424	-1.69983	-2.87476
	294	0.109863	0.0366211	-0.0488281	-0.198364	-0.598145	-1.61133	-3.48511	-6.1554	-9.4635	-13.2874		294	0.100708	0.0396729	-0.0274658	-0.10376	-0.22583	-0.448608	-0.860596	-1.62659	-2.90833	-4.79431		294	0.0823975	0.0457764	0.0183105	-0.0335693	-0.0854492	-0.198364	-0.43335	-0.906372	-1.70288	-2.87781
	294.25	0.106812	0.0335693	-0.0488281	-0.201416	-0.601196	-1.60828	-3.48511	-6.1554	-9.4696	-13.2874		294.25	0.0976562	0.0366211	-0.0305176	-0.10376	-0.222778	-0.445557	-0.857544	-1.62659	-2.91138	-4.79431		294.25	0.0854492	0.0457764	0.012207	-0.0305176	-0.0854492	-0.198364	-0.439453	-0.909424	-1.69983	-2.87781
	294.5	0.106812	0.0366211	-0.0457764	-0.204468	-0.601196	-1.60522	-3.479	-6.1554	-9.46655	-13.2843		294.5	0.0976562	0.0335693	-0.0274658	-0.109863	-0.22583	-0.445557	-0.860596	-1.62964	-2.90833	-4.79126		294.5	0.0854492	0.0457764	0.00915527	-0.0274658	-0.0823975	-0.198364	-0.442505	-0.912476	-1.70288	-2.87781
	294.75	0.109863	0.0427246	-0.0457764	-0.201416	-0.598145	-1.60217	-3.48511	-6.1554	-9.46655	-13.2812		294.75	0.0976562	0.0366211	-0.0274658	-0.109863	-0.22583	-0.442505	-0.860596	-1.62964	-2.90833	-4.78821		294.75	0.0854492	0.0488281	0.00915527	-0.0244141	-0.0823975	-0.195312	-0.439453	-0.909424	-1.69983	-2.87781
	295	0.109863	0.0427246	-0.0488281	-0.204468	-0.598145	-1.60522	-3.48816	-6.1554	-9.4696	-13.2812		295	0.0976562	0.0335693	-0.0244141	-0.109863	-0.22583	-0.439453	-0.860596	-1.62659	-2.91443	-4.79431		295	0.0854492	0.0457764	0.012207	-0.0274658	-0.0854492	-0.201416	-0.442505	-0.918579	-1.70288	-2.8717
	295.25	0.106812	0.0427246	-0.0488281	-0.201416	-0.601196	-1.61133	-3.48511	-6.15845	-9.4696	-13.2843		295.25	0.0976562	0.0335693	-0.0244141	-0.109863	-0.22583	-0.439453	-0.863647	-1.62964	-2.91748	-4.80347		295.25	0.0854492	0.0457764	0.012207	-0.0244141	-0.0854492	-0.201416	-0.439453	-0.912476	-1.69678	-2.87476
	295.5	0.115967	0.0366211	-0.0488281	-0.201416	-0.598145	-1.60828	-3.48816	-6.15845	-9.46655	-13.2874		295.5	0.10376	0.0366211	-0.0213623	-0.109863	-0.228882	-0.445557	-0.863647	-1.63269	-2.91748	-4.80652		295.5	0.0854492	0.0457764	0.0152588	-0.0244141	-0.0854492	-0.198364	-0.436401	-0.909424	-1.70288	-2.87781
	295.75	0.109863	0.0305176	-0.0488281	-0.20752	-0.601196	-1.61133	-3.49121	-6.15845	-9.46655	-13.2843		295.75	0.0976562	0.0335693	-0.0244141	-0.10376	-0.228882	-0.442505	-0.860596	-1.62964	-2.92053	-4.81262		295.75	0.0823975	0.0457764	0.012207	-0.0274658	-0.0823975	-0.192261	-0.43335	-0.909424	-1.70288	-2.88086
	296	0.106812	0.0274658	-0.0488281	-0.210571	-0.601196	-1.60828	-3.49121	-6.15845	-9.47266	-13.2812		296	0.100708	0.0335693	-0.0244141	-0.10376	-0.22583	-0.439453	-0.863647	-1.63574	-2.92053	-4.81567		296	0.0823975	0.0457764	0.00915527	-0.0305176	-0.0793457	-0.198364	-0.436401	-0.912476	-1.70898	-2.88391
	296.25	0.109863	0.0305176	-0.0518799	-0.210571	-0.598145	-1.61133	-3.49121	-6.1615	-9.46655	-13.2812		296.25	0.0976562	0.0335693	-0.0274658	-0.100708	-0.228882	-0.442505	-0.866699	-1.63269	-2.92358	-4.81262		296.25	0.0823975	0.0488281	0.00915527	-0.0274658	-0.0854492	-0.204468	-0.439453	-0.912476	-1.70593	-2.88391
	296.5	0.109863	0.0366211	-0.0488281	-0.204468	-0.595093	-1.61438	-3.49121	-6.1554	-9.4696	-13.2812		296.5	0.100708	0.0366211	-0.0366211	-0.10376	-0.234985	-0.439453	-0.863647	-1.62964	-2.92053	-4.81567		296.5	0.088501	0.0488281	0.012207	-0.0305176	-0.0854492	-0.204468	-0.442505	-0.918579	-1.71204	-2.88391
	296.75	0.112915	0.0427246	-0.0518799	-0.204468	-0.598145	-1.61133	-3.48816	-6.1615	-9.4696	-13.2843		296.75	0.100708	0.0335693	-0.0335693	-0.10376	-0.22583	-0.442505	-0.863647	-1.63269	-2.92358	-4.81262		296.75	0.0854492	0.0518799	0.012207	-0.0305176	-0.0854492	-0.204468	-0.442505	-0.918579	-1.70898	-2.88391
	297	0.109863	0.0396729	-0.0488281	-0.201416	-0.598145	-1.61438	-3.48816	-6.1615	-9.4696	-13.2874		297	0.100708	0.0305176	-0.0305176	-0.109863	-0.22583	-0.445557	-0.866699	-1.63574	-2.92664	-4.81262		297	0.0854492	0.0488281	0.012207	-0.0274658	-0.088501	-0.192261	-0.445557	-0.918579	-1.70593	-2.88696
	297.25	0.109863	0.0366211	-0.0488281	-0.198364	-0.604248	-1.61743	-3.49426	-6.1615	-9.46655	-13.2812		297.25	0.0976562	0.0335693	-0.0274658	-0.10376	-0.222778	-0.442505	-0.863647	-1.63574	-2.92053	-4.81567		297.25	0.088501	0.0518799	0.012207	-0.0244141	-0.0854492	-0.192261	-0.439453	-0.912476	-1.70898	-2.88696
	297.5	0.106812	0.0335693	-0.0488281	-0.198364	-0.604248	-1.61438	-3.49426	-6.17065	-9.4696	-13.2843		297.5	0.0976562	0.0335693	-0.0274658	-0.10376	-0.222778	-0.445557	-0.863647	-1.63574	-2.92969	-4.81873		297.5	0.0854492	0.0518799	0.0152588	-0.0274658	-0.0793457	-0.189209	-0.439453	-0.912476	-1.71204	-2.88391
	297.75	0.106812	0.0366211	-0.0457764	-0.198364	-0.6073	-1.61438	-3.49121	-6.1676	-9.4635	-13.2843		297.75	0.0976562	0.0305176	-0.0274658	-0.10376	-0.22583	-0.445557	-0.866699	-1.63574	-2.93579	-4.82178		297.75	0.0854492	0.0518799	0.00915527	-0.0274658	-0.0823975	-0.195312	-0.439453	-0.918579	-1.71204	-2.89001
	298	0.112915	0.0366211	-0.0488281	-0.201416	-0.604248	-1.61438	-3.49731	-6.1676	-9.46655	-13.2812		298	0.0976562	0.0366211	-0.0305176	-0.10376	-0.22583	-0.442505	-0.872803	-1.63879	-2.93579	-4.82178		298	0.0854492	0.0518799	0.00915527	-0.0244141	-0.0854492	-0.198364	-0.439453	-0.918579	-1.70898	-2.88696
	298.25	0.106812	0.0335693	-0.0518799	-0.201416	-0.604248	-1.61133	-3.50037	-6.1615	-9.4696	-13.2782		298.25	0.0946045	0.0396729	-0.0274658	-0.10376	-0.222778	-0.439453	-0.860596	-1.63879	-2.94189	-4.82483		298.25	0.088501	0.0488281	0.00915527	-0.0244141	-0.0854492	-0.201416	-0.445557	-0.921631	-1.71509	-2.89307
	298.5	0.109863	0.0366211	-0.0518799	-0.204468	-0.598145	-1.61133	-3.50037	-6.1676	-9.4696	-13.2843		298.5	0.100708	0.0366211	-0.0274658	-0.109863	-0.22583	-0.448608	-0.857544	-1.63879	-2.94189	-4.83093		298.5	0.0854492	0.0457764	0.012207	-0.0213623	-0.0854492	-0.204468	-0.445557	-0.921631	-1.71509	-2.89307
	298.75	0.109863	0.0335693	-0.0488281	-0.204468	-0.598145	-1.61438	-3.49731	-6.1676	-9.46655	-13.2812		298.75	0.0976562	0.0366211	-0.0274658	-0.109863	-0.22583	-0.445557	-0.857544	-1.63879	-2.93884	-4.83093		298.75	0.0854492	0.0427246	0.012207	-0.0213623	-0.0854492	-0.204468	-0.442505	-0.924683	-1.71509	-2.89001
	299	0.109863	0.0335693	-0.0488281	-0.20752	-0.598145	-1.61743	-3.49731	-6.1676	-9.4696	-13.2812		299	0.0976562	0.0396729	-0.0274658	-0.109863	-0.22583	-0.445557	-0.866699	-1.64185	-2.93579	-4.83398		299	0.0854492	0.0457764	0.0152588	-0.0244141	-0.0823975	-0.201416	-0.439453	-0.918579	-1.71204	-2.89001
	299.25	0.106812	0.0366211	-0.0488281	-0.20752	-0.604248	-1.61743	-3.50342	-6.17065	-9.47266	-13.2751		299.25	0.0976562	0.0335693	-0.0274658	-0.109863	-0.222778	-0.445557	-0.872803	-1.63879	-2.93884	-4.83704		299.25	0.0854492	0.0457764	0.0152588	-0.0274658	-0.0762939	-0.198364	-0.439453	-0.921631	-1.71509	-2.89307
	299.5	0.106812	0.0335693	-0.0457764	-0.204468	-0.604248	-1.62048	-3.50342	-6.17065	-9.47266	-13.2904		299.5	0.0976562	0.0366211	-0.0305176	-0.109863	-0.22583	-0.445557	-0.875854	-1.64795	-2.93884	-4.83704		299.5	0.0823975	0.0488281	0.012207	-0.0305176	-0.0793457	-0.198364	-0.439453	-0.918579	-1.71509	-2.89612
	299.75	0.106812	0.0366211	-0.0457764	-0.201416	-0.601196	-1.61743	-3.50342	-6.17065	-9.47266	-13.2843		299.75	0.0976562	0.0366211	-0.0366211	-0.0976562	-0.222778	-0.439453	-0.872803	-1.651	-2.94495	-4.84009		299.75	0.0823975	0.0518799	0.0183105	-0.0274658	-0.0793457	-0.198364	-0.436401	-0.909424	-1.71204	-2.89612
	300	0.10376	0.0366211	-0.0488281	-0.201416	-0.604248	-1.61438	-3.50037	-6.17065	-9.47266	-13.2751		300	0.0976562	0.0335693	-0.0335693	-0.10376	-0.222778	-0.442505	-0.872803	-1.65405	-2.94495	-4.84009		300	0.088501	0.0518799	0.0183105	-0.0274658	-0.0793457	-0.195312	-0.439453	-0.918579	-1.71509	-2.89612
	300.25	0.109863	0.0366211	-0.0518799	-0.201416	-0.604248	-1.61743	-3.50037	-6.17371	-9.47266	-13.2721		300.25	0.0976562	0.0305176	-0.0305176	-0.106812	-0.222778	-0.442505	-0.872803	-1.65405	-2.948	-4.84009		300.25	0.0854492	0.0518799	0.00915527	-0.0213623	-0.0793457	-0.198364	-0.442505	-0.924683	-1.71509	-2.89612
	300.5	0.109863	0.0366211	-0.0518799	-0.198364	-0.6073	-1.61743	-3.50342	-6.17065	-9.4635	-13.2751		300.5	0.100708	0.0335693	-0.0305176	-0.10376	-0.222778	-0.442505	-0.866699	-1.65405	-2.948	-4.84619		300.5	0.0915527	0.0488281	0.012207	-0.0183105	-0.088501	-0.201416	-0.439453	-0.927734	-1.71509	-2.89612
	300.75	0.106812	0.0335693	-0.0488281	-0.201416	-0.6073	-1.61743	-3.50647	-6.17065	-9.46655	-13.2751		300.75	0.100708	0.0305176	-0.0274658	-0.109863	-0.219727	-0.442505	-0.869751	-1.651	-2.95105	-4.85229		300.75	0.088501	0.0488281	0.012207	-0.0244141	-0.0823975	-0.198364	-0.439453	-0.918579	-1.71814	-2.89612
	301	0.10376	0.0335693	-0.0488281	-0.20752	-0.601196	-1.62048	-3.50647	-6.17371	-9.46655	-13.2812		301	0.100708	0.0335693	-0.0274658	-0.112915	-0.22583	-0.442505	-0.866699	-1.64795	-2.9541	-4.85535		301	0.0854492	0.0457764	0.012207	-0.0274658	-0.0793457	-0.198364	-0.445557	-0.918579	-1.72119	-2.89612
	301.25	0.106812	0.0335693	-0.0427246	-0.204468	-0.604248	-1.62354	-3.50952	-6.17065	-9.46655	-13.2751		301.25	0.0976562	0.0366211	-0.0305176	-0.106812	-0.228882	-0.442505	-0.872803	-1.65405	-2.95715	-4.84924		301.25	0.0823975	0.0457764	0.012207	-0.0305176	-0.0854492	-0.195312	-0.442505	-0.918579	-1.71814	-2.90222
	301.5	0.106812	0.0335693	-0.0457764	-0.204468	-0.604248	-1.62048	-3.50647	-6.17371	-9.4696	-13.2751		301.5	0.0976562	0.0366211	-0.0305176	-0.106812	-0.22583	-0.445557	-0.872803	-1.6571	-2.95105	-4.85535		301.5	0.0823975	0.0488281	0.0152588	-0.0305176	-0.0854492	-0.201416	-0.442505	-0.918579	-1.71814	-2.90222
	301.75	0.106812	0.0335693	-0.0488281	-0.201416	-0.6073	-1.62048	-3.50952	-6.17676	-9.47266	-13.2751		301.75	0.0946045	0.0366211	-0.0274658	-0.10376	-0.22583	-0.445557	-0.875854	-1.65405	-2.95715	-4.85535		301.75	0.0793457	0.0457764	0.012207	-0.0274658	-0.0823975	-0.198364	-0.445557	-0.924683	-1.71814	-2.90527
	302	0.106812	0.0366211	-0.0488281	-0.195312	-0.604248	-1.62354	-3.50952	-6.17981	-9.4696	-13.2751		302	0.0976562	0.0396729	-0.0305176	-0.10376	-0.22583	-0.448608	-0.875854	-1.6571	-2.95715	-4.85229		302	0.0823975	0.0457764	0.012207	-0.0244141	-0.0793457	-0.198364	-0.442505	-0.927734	-1.71814	-2.90833
	302.25	0.115967	0.0366211	-0.0518799	-0.198364	-0.604248	-1.62048	-3.50952	-6.17676	-9.47266	-13.2751		302.25	0.100708	0.0366211	-0.0305176	-0.100708	-0.219727	-0.445557	-0.872803	-1.6571	-2.96021	-4.8584		302.25	0.0854492	0.0488281	0.00610352	-0.0274658	-0.0823975	-0.201416	-0.442505	-0.924683	-1.72119	-2.90833
	302.5	0.109863	0.0396729	-0.0549316	-0.201416	-0.604248	-1.62354	-3.50952	-6.17676	-9.4696	-13.2782		302.5	0.0976562	0.0335693	-0.0274658	-0.10376	-0.219727	-0.448608	-0.872803	-1.66321	-2.96021	-4.8645		302.5	0.0854492	0.0518799	0.00610352	-0.0274658	-0.0823975	-0.198364	-0.442505	-0.921631	-1.72424	-2.90527
	302.75	0.109863	0.0335693	-0.0457764	-0.198364	-0.598145	-1.62659	-3.50647	-6.17981	-9.4696	-13.2751		302.75	0.100708	0.0335693	-0.0244141	-0.10376	-0.22583	-0.448608	-0.872803	-1.6571	-2.96631	-4.8645		302.75	0.0854492	0.0488281	0.012207	-0.0244141	-0.0823975	-0.198364	-0.442505	-0.927734	-1.73035	-2.90527
	303	0.109863	0.0335693	-0.0457764	-0.201416	-0.604248	-1.62659	-3.50952	-6.17371	-9.47266	-13.2751		303	0.100708	0.0305176	-0.0274658	-0.10376	-0.22583	-0.442505	-0.872803	-1.66016	-2.96326	-4.8645		303	0.0854492	0.0518799	0.0213623	-0.0244141	-0.0793457	-0.201416	-0.442505	-0.924683	-1.72729	-2.90222
	303.25	0.106812	0.0335693	-0.0488281	-0.201416	-0.6073	-1.62354	-3.50952	-6.17676	-9.47266	-13.2751		303.25	0.100708	0.0274658	-0.0305176	-0.10376	-0.22583	-0.445557	-0.872803	-1.66321	-2.96631	-4.86755		303.25	0.0854492	0.0549316	0.0213623	-0.0244141	-0.0793457	-0.198364	-0.442505	-0.924683	-1.72424	-2.90527
	303.5	0.106812	0.0335693	-0.0488281	-0.204468	-0.6073	-1.62354	-3.51562	-6.17981	-9.47571	-13.2751		303.5	0.100708	0.0305176	-0.0274658	-0.100708	-0.22583	-0.445557	-0.875854	-1.66626	-2.96936	-4.87366		303.5	0.0854492	0.0488281	0.0152588	-0.0274658	-0.0793457	-0.198364	-0.448608	-0.924683	-1.72119	-2.90527
	303.75	0.106812	0.0335693	-0.0488281	-0.201416	-0.6073	-1.62354	-3.51562	-6.18286	-9.4696	-13.269		303.75	0.0976562	0.0366211	-0.0274658	-0.100708	-0.22583	-0.442505	-0.872803	-1.66626	-2.96631	-4.87366		303.75	0.0854492	0.0488281	0.00915527	-0.0244141	-0.0854492	-0.195312	-0.445557	-0.927734	-1.71814	-2.90527
	304	0.10376	0.0396729	-0.0488281	-0.204468	-0.6073	-1.62354	-3.51257	-6.17676	-9.47266	-13.269		304	0.0976562	0.0335693	-0.0305176	-0.106812	-0.222778	-0.442505	-0.875854	-1.66321	-2.96936	-4.87671		304	0.0854492	0.0457764	0.00305176	-0.0213623	-0.0854492	-0.198364	-0.442505	-0.927734	-1.72424	-2.90833
	304.25	0.10376	0.0366211	-0.0488281	-0.198364	-0.604248	-1.62964	-3.51562	-6.18286	-9.47266	-13.269		304.25	0.0976562	0.0335693	-0.0274658	-0.106812	-0.222778	-0.448608	-0.875854	-1.66016	-2.96936	-4.87671		304.25	0.0823975	0.0457764	0.00610352	-0.0244141	-0.0823975	-0.201416	-0.442505	-0.924683	-1.72424	-2.90833
	304.5	0.106812	0.0366211	-0.0488281	-0.201416	-0.601196	-1.62964	-3.52173	-6.17676	-9.47266	-13.266		304.5	0.0976562	0.0366211	-0.0274658	-0.100708	-0.22583	-0.448608	-0.878906	-1.66321	-2.96936	-4.88281		304.5	0.0823975	0.0488281	0.012207	-0.0244141	-0.0854492	-0.201416	-0.445557	-0.927734	-1.72729	-2.91138
	304.75	0.106812	0.0305176	-0.0457764	-0.198364	-0.6073	-1.62964	-3.52173	-6.17676	-9.47266	-13.2721		304.75	0.0976562	0.0335693	-0.0305176	-0.10376	-0.222778	-0.45166	-0.875854	-1.67236	-2.97241	-4.88586		304.75	0.0854492	0.0518799	0.0183105	-0.0274658	-0.0823975	-0.204468	-0.445557	-0.924683	-1.72729	-2.91138
	305	0.109863	0.0335693	-0.0457764	-0.201416	-0.604248	-1.63269	-3.52173	-6.18286	-9.47266	-13.269		305	0.100708	0.0366211	-0.0305176	-0.106812	-0.222778	-0.448608	-0.878906	-1.66931	-2.97546	-4.88281		305	0.088501	0.0488281	0.0152588	-0.0305176	-0.0762939	-0.201416	-0.445557	-0.924683	-1.72729	-2.91138
	305.25	0.112915	0.0305176	-0.0488281	-0.201416	-0.604248	-1.63269	-3.51868	-6.17981	-9.47266	-13.269		305.25	0.100708	0.0366211	-0.0274658	-0.10376	-0.22583	-0.448608	-0.881958	-1.67236	-2.97546	-4.88281		305.25	0.0854492	0.0457764	0.012207	-0.0305176	-0.0762939	-0.198364	-0.445557	-0.927734	-1.73035	-2.91748
	305.5	0.112915	0.0335693	-0.0518799	-0.204468	-0.6073	-1.62964	-3.51562	-6.17981	-9.47266	-13.266		305.5	0.100708	0.0366211	-0.0305176	-0.10376	-0.222778	-0.448608	-0.878906	-1.67236	-2.97546	-4.88586		305.5	0.0823975	0.0427246	0.012207	-0.0244141	-0.0854492	-0.198364	-0.442505	-0.930786	-1.72729	-2.92053
	305.75	0.109863	0.0366211	-0.0488281	-0.201416	-0.6073	-1.62964	-3.51868	-6.17981	-9.47266	-13.269		305.75	0.10376	0.0305176	-0.0274658	-0.109863	-0.228882	-0.445557	-0.88501	-1.67236	-2.98157	-4.88586		305.75	0.0823975	0.0488281	0.012207	-0.0244141	-0.0854492	-0.198364	-0.445557	-0.933838	-1.73035	-2.91443
	306	0.112915	0.0396729	-0.0488281	-0.198364	-0.604248	-1.62964	-3.51868	-6.17676	-9.4696	-13.266		306	0.0976562	0.0305176	-0.0244141	-0.109863	-0.22583	-0.448608	-0.881958	-1.66931	-2.98157	-4.88892		306	0.0793457	0.0457764	0.00915527	-0.0274658	-0.0854492	-0.198364	-0.445557	-0.930786	-1.7334	-2.91443
	306.25	0.112915	0.0305176	-0.0457764	-0.198364	-0.6073	-1.62964	-3.51868	-6.17981	-9.4696	-13.266		306.25	0.100708	0.0366211	-0.0244141	-0.10376	-0.216675	-0.445557	-0.878906	-1.67236	-2.98157	-4.88892		306.25	0.0823975	0.0488281	0.012207	-0.0244141	-0.0854492	-0.195312	-0.442505	-0.930786	-1.72729	-2.91138
	306.5	0.109863	0.0335693	-0.0457764	-0.198364	-0.6073	-1.63269	-3.51868	-6.18286	-9.47571	-13.266		306.5	0.0946045	0.0366211	-0.0213623	-0.10376	-0.216675	-0.445557	-0.875854	-1.67236	-2.98462	-4.89502		306.5	0.0854492	0.0518799	0.012207	-0.0305176	-0.0823975	-0.192261	-0.442505	-0.927734	-1.72729	-2.91748
	306.75	0.106812	0.0335693	-0.0457764	-0.198364	-0.604248	-1.63269	-3.52173	-6.18591	-9.47571	-13.269		306.75	0.0946045	0.0335693	-0.0213623	-0.10376	-0.219727	-0.45166	-0.878906	-1.67236	-2.98767	-4.90112		306.75	0.0823975	0.0518799	0.012207	-0.0305176	-0.0793457	-0.192261	-0.445557	-0.924683	-1.73035	-2.91748
	307	0.10376	0.0305176	-0.0427246	-0.198364	-0.604248	-1.63269	-3.52173	-6.18591	-9.47571	-13.2629		307	0.0976562	0.0366211	-0.0244141	-0.10376	-0.22583	-0.445557	-0.878906	-1.67542	-2.99072	-4.90112		307	0.0823975	0.0488281	0.00915527	-0.0274658	-0.0823975	-0.198364	-0.445557	-0.927734	-1.72729	-2.91748
	307.25	0.106812	0.0335693	-0.0457764	-0.204468	-0.6073	-1.63269	-3.52173	-6.18286	-9.47571	-13.266		307.25	0.0976562	0.0366211	-0.0274658	-0.106812	-0.228882	-0.445557	-0.881958	-1.67542	-2.99377	-4.90417		307.25	0.0854492	0.0488281	0.0152588	-0.0213623	-0.0793457	-0.201416	-0.445557	-0.930786	-1.73035	-2.92358
	307.5	0.106812	0.0396729	-0.0488281	-0.201416	-0.6073	-1.63269	-3.52173	-6.18591	-9.47266	-13.266		307.5	0.100708	0.0366211	-0.0274658	-0.109863	-0.228882	-0.448608	-0.88501	-1.67236	-2.99377	-4.90417		307.5	0.0854492	0.0457764	0.0152588	-0.0213623	-0.0793457	-0.20752	-0.445557	-0.927734	-1.7334	-2.92358
	307.75	0.109863	0.0366211	-0.0488281	-0.204468	-0.6073	-1.63269	-3.52478	-6.18286	-9.4696	-13.2629		307.75	0.10376	0.0366211	-0.0274658	-0.106812	-0.228882	-0.448608	-0.88501	-1.67542	-2.99377	-4.90417		307.75	0.0854492	0.0488281	0.012207	-0.0244141	-0.0762939	-0.20752	-0.448608	-0.930786	-1.73645	-2.92053
	308	0.106812	0.0366211	-0.0488281	-0.204468	-0.610352	-1.63574	-3.52173	-6.17981	-9.4696	-13.266		308	0.10376	0.0366211	-0.0274658	-0.10376	-0.22583	-0.448608	-0.88501	-1.67542	-2.98767	-4.90723		308	0.0854492	0.0457764	0.012207	-0.0244141	-0.0823975	-0.201416	-0.445557	-0.927734	-1.73645	-2.92358
	308.25	0.106812	0.0366211	-0.0549316	-0.204468	-0.610352	-1.64185	-3.52783	-6.18286	-9.47266	-13.266		308.25	0.100708	0.0305176	-0.0305176	-0.10376	-0.222778	-0.45166	-0.88501	-1.67236	-2.99377	-4.91638		308.25	0.0823975	0.0488281	0.0152588	-0.0274658	-0.0823975	-0.201416	-0.439453	-0.930786	-1.73645	-2.91748
	308.5	0.109863	0.0274658	-0.0488281	-0.204468	-0.6073	-1.63879	-3.52478	-6.18591	-9.47571	-13.266		308.5	0.100708	0.0335693	-0.0274658	-0.100708	-0.22583	-0.454712	-0.881958	-1.67542	-2.99377	-4.91028		308.5	0.0823975	0.0488281	0.00915527	-0.0335693	-0.0854492	-0.198364	-0.445557	-0.930786	-1.7395	-2.92053
	308.75	0.109863	0.0335693	-0.0457764	-0.204468	-0.6073	-1.63574	-3.52478	-6.18591	-9.47266	-13.2629		308.75	0.100708	0.0366211	-0.0274658	-0.100708	-0.222778	-0.448608	-0.881958	-1.68152	-2.99377	-4.91028		308.75	0.0854492	0.0457764	0.00915527	-0.0305176	-0.0854492	-0.198364	-0.445557	-0.933838	-1.7334	-2.92358
	309	0.109863	0.0366211	-0.0488281	-0.201416	-0.604248	-1.63879	-3.52478	-6.18591	-9.47266	-13.266		309	0.0946045	0.0335693	-0.0274658	-0.0976562	-0.228882	-0.448608	-0.88501	-1.68152	-2.99683	-4.91028		309	0.088501	0.0457764	0.00915527	-0.0274658	-0.0823975	-0.195312	-0.45166	-0.93689	-1.73645	-2.92664
	309.25	0.109863	0.0396729	-0.0457764	-0.201416	-0.6073	-1.63574	-3.52783	-6.19202	-9.47571	-13.2599		309.25	0.0976562	0.0396729	-0.0244141	-0.100708	-0.228882	-0.448608	-0.888062	-1.68457	-2.99988	-4.91943		309.25	0.0823975	0.0457764	0.012207	-0.0305176	-0.0762939	-0.198364	-0.45166	-0.93689	-1.7395	-2.92664
	309.5	0.106812	0.0366211	-0.0488281	-0.201416	-0.6073	-1.62964	-3.52478	-6.19202	-9.47571	-13.2599		309.5	0.100708	0.0396729	-0.0244141	-0.10376	-0.22583	-0.448608	-0.88501	-1.68152	-2.99988	-4.91638		309.5	0.0823975	0.0488281	0.00915527	-0.0305176	-0.0762939	-0.198364	-0.448608	-0.939941	-1.7395	-2.92664
	309.75	0.106812	0.0396729	-0.0518799	-0.201416	-0.6073	-1.63574	-3.52783	-6.18896	-9.47876	-13.2599		309.75	0.100708	0.0366211	-0.0244141	-0.109863	-0.219727	-0.454712	-0.88501	-1.68152	-3.00293	-4.92249		309.75	0.0823975	0.0457764	0.012207	-0.0274658	-0.0823975	-0.204468	-0.448608	-0.933838	-1.73645	-2.92969
	310	0.106812	0.0366211	-0.0488281	-0.204468	-0.6073	-1.63574	-3.53394	-6.18896	-9.47266	-13.2629		310	0.100708	0.0335693	-0.0244141	-0.109863	-0.22583	-0.448608	-0.888062	-1.68152	-3.00598	-4.92859		310	0.0854492	0.0488281	0.00915527	-0.0274658	-0.0854492	-0.201416	-0.448608	-0.930786	-1.73645	-2.92053
	310.25	0.106812	0.0366211	-0.0457764	-0.204468	-0.6073	-1.63574	-3.53088	-6.18591	-9.47266	-13.2629		310.25	0.100708	0.0366211	-0.0305176	-0.109863	-0.22583	-0.45166	-0.88501	-1.67847	-3.00293	-4.92554		310.25	0.0823975	0.0488281	0.00915527	-0.0274658	-0.088501	-0.201416	-0.448608	-0.927734	-1.7395	-2.92664
	310.5	0.106812	0.0366211	-0.0457764	-0.204468	-0.610352	-1.64795	-3.53088	-6.18896	-9.4696	-13.266		310.5	0.100708	0.0366211	-0.0305176	-0.106812	-0.22583	-0.45166	-0.888062	-1.68457	-3.00598	-4.92554		310.5	0.0823975	0.0488281	0.00915527	-0.0274658	-0.088501	-0.201416	-0.445557	-0.927734	-1.73645	-2.93274
	310.75	0.106812	0.0366211	-0.0488281	-0.204468	-0.610352	-1.64185	-3.52783	-6.19202	-9.4696	-13.269		310.75	0.0976562	0.0366211	-0.0305176	-0.10376	-0.228882	-0.45166	-0.888062	-1.68152	-3.00903	-4.92554		310.75	0.0793457	0.0488281	0.012207	-0.0274658	-0.0854492	-0.204468	-0.448608	-0.930786	-1.73645	-2.93274
	311	0.106812	0.0396729	-0.0518799	-0.204468	-0.610352	-1.63574	-3.52478	-6.19202	-9.47571	-13.2629		311	0.0976562	0.0366211	-0.0305176	-0.100708	-0.228882	-0.45166	-0.894165	-1.68762	-3.00903	-4.92859		311	0.0793457	0.0457764	0.012207	-0.0244141	-0.0793457	-0.201416	-0.448608	-0.93689	-1.7395	-2.93274
	311.25	0.115967	0.0366211	-0.0488281	-0.201416	-0.610352	-1.63879	-3.52783	-6.19202	-9.47571	-13.266		311.25	0.100708	0.0366211	-0.0305176	-0.100708	-0.22583	-0.448608	-0.894165	-1.68762	-3.01208	-4.93164		311.25	0.0854492	0.0427246	0.0152588	-0.0274658	-0.0793457	-0.201416	-0.448608	-0.942993	-1.74255	-2.92969
	311.5	0.106812	0.0335693	-0.0488281	-0.201416	-0.6073	-1.63879	-3.53088	-6.19202	-9.47266	-13.266		311.5	0.100708	0.0335693	-0.0274658	-0.10376	-0.22583	-0.45166	-0.891113	-1.68762	-3.01208	-4.9408		311.5	0.0915527	0.0396729	0.0152588	-0.0274658	-0.0823975	-0.195312	-0.445557	-0.942993	-1.7395	-2.92969
	311.75	0.112915	0.0366211	-0.0457764	-0.201416	-0.610352	-1.63574	-3.53394	-6.18591	-9.47266	-13.2599		311.75	0.100708	0.0305176	-0.0244141	-0.100708	-0.22583	-0.45166	-0.888062	-1.68762	-3.01514	-4.9408		311.75	0.0854492	0.0488281	0.00915527	-0.0305176	-0.0854492	-0.195312	-0.448608	-0.939941	-1.74255	-2.92969
	312	0.112915	0.0366211	-0.0457764	-0.204468	-0.613403	-1.64185	-3.53699	-6.19202	-9.47266	-13.2568		312	0.10376	0.0335693	-0.0244141	-0.100708	-0.22583	-0.45166	-0.88501	-1.69067	-3.01514	-4.94385		312	0.0854492	0.0488281	0.00915527	-0.0274658	-0.0823975	-0.198364	-0.448608	-0.93689	-1.74561	-2.92969
	312.25	0.109863	0.0366211	-0.0488281	-0.204468	-0.616455	-1.64185	-3.53699	-6.19202	-9.4696	-13.2599		312.25	0.0976562	0.0366211	-0.0274658	-0.10376	-0.228882	-0.454712	-0.881958	-1.69067	-3.01514	-4.9469		312.25	0.0854492	0.0518799	0.012207	-0.0274658	-0.0854492	-0.204468	-0.45166	-0.939941	-1.74866	-2.93274
	312.5	0.106812	0.0366211	-0.0488281	-0.201416	-0.616455	-1.64185	-3.53699	-6.19507	-9.47571	-13.2599		312.5	0.0946045	0.0335693	-0.0274658	-0.10376	-0.22583	-0.45166	-0.888062	-1.68762	-3.01819	-4.94995		312.5	0.0823975	0.0488281	0.00915527	-0.0274658	-0.0854492	-0.210571	-0.45166	-0.933838	-1.74255	-2.93579
	312.75	0.10376	0.0366211	-0.0457764	-0.204468	-0.613403	-1.64795	-3.53394	-6.19507	-9.47266	-13.2568		312.75	0.0946045	0.0366211	-0.0274658	-0.10376	-0.228882	-0.448608	-0.88501	-1.68762	-3.01819	-4.94995		312.75	0.0823975	0.0457764	0.00915527	-0.0274658	-0.0854492	-0.210571	-0.454712	-0.93689	-1.7395	-2.93579
	313	0.10376	0.0366211	-0.0488281	-0.204468	-0.613403	-1.64795	-3.53394	-6.19812	-9.47266	-13.2629		313	0.0976562	0.0366211	-0.0305176	-0.106812	-0.222778	-0.448608	-0.891113	-1.69067	-3.02124	-4.953		313	0.0854492	0.0488281	0.00610352	-0.0274658	-0.0854492	-0.204468	-0.448608	-0.939941	-1.74255	-2.93884
	313.25	0.106812	0.0335693	-0.0488281	-0.201416	-0.610352	-1.64795	-3.53394	-6.19507	-9.47571	-13.2599		313.25	0.0946045	0.0335693	-0.0305176	-0.109863	-0.22583	-0.454712	-0.894165	-1.69067	-3.02124	-4.94995		313.25	0.0854492	0.0488281	0.00915527	-0.0244141	-0.0854492	-0.204468	-0.45166	-0.942993	-1.74866	-2.93884
	313.5	0.106812	0.0335693	-0.0457764	-0.204468	-0.6073	-1.64795	-3.53394	-6.19507	-9.47571	-13.2599		313.5	0.100708	0.0366211	-0.0274658	-0.10376	-0.228882	-0.457764	-0.891113	-1.69678	-3.02429	-4.953		313.5	0.0854492	0.0488281	0.012207	-0.0274658	-0.0854492	-0.204468	-0.448608	-0.93689	-1.74866	-2.93884
	313.75	0.106812	0.0335693	-0.0457764	-0.204468	-0.613403	-1.64795	-3.53394	-6.19507	-9.47266	-13.2599		313.75	0.100708	0.0335693	-0.0335693	-0.109863	-0.228882	-0.457764	-0.891113	-1.69678	-3.02734	-4.95605		313.75	0.0823975	0.0457764	0.012207	-0.0274658	-0.0854492	-0.204468	-0.448608	-0.93689	-1.75171	-2.93579
	314	0.106812	0.0335693	-0.0518799	-0.201416	-0.610352	-1.64185	-3.54004	-6.19812	-9.47571	-13.2568		314	0.100708	0.0335693	-0.0274658	-0.106812	-0.228882	-0.457764	-0.894165	-1.69678	-3.02734	-4.96216		314	0.0823975	0.0488281	0.0152588	-0.0335693	-0.0854492	-0.201416	-0.448608	-0.93689	-1.74866	-2.94189
	314.25	0.109863	0.0335693	-0.0488281	-0.210571	-0.613403	-1.63879	-3.54004	-6.19812	-9.47266	-13.2599		314.25	0.0976562	0.0366211	-0.0274658	-0.106812	-0.228882	-0.457764	-0.891113	-1.69678	-3.02429	-4.95911		314.25	0.0823975	0.0457764	0.012207	-0.0335693	-0.0793457	-0.198364	-0.448608	-0.939941	-1.74866	-2.93884
	314.5	0.106812	0.0335693	-0.0488281	-0.210571	-0.616455	-1.64795	-3.53699	-6.19507	-9.4696	-13.2629		314.5	0.0976562	0.0366211	-0.0274658	-0.10376	-0.228882	-0.448608	-0.891113	-1.69678	-3.02429	-4.95911		314.5	0.0854492	0.0457764	0.00915527	-0.0335693	-0.0823975	-0.201416	-0.448608	-0.946045	-1.75171	-2.93884
	314.75	0.109863	0.0396729	-0.0488281	-0.201416	-0.6073	-1.64795	-3.53394	-6.19507	-9.47266	-13.2599		314.75	0.0976562	0.0366211	-0.0305176	-0.109863	-0.22583	-0.448608	-0.891113	-1.69678	-3.02734	-4.96216		314.75	0.0915527	0.0457764	0.00610352	-0.0274658	-0.0854492	-0.204468	-0.448608	-0.946045	-1.74866	-2.94495
	315	0.109863	0.0427246	-0.0518799	-0.201416	-0.610352	-1.64795	-3.53699	-6.20117	-9.47571	-13.2538		315	0.0976562	0.0335693	-0.0274658	-0.10376	-0.22583	-0.45166	-0.891113	-1.69373	-3.0304	-4.96521		315	0.0854492	0.0488281	0.00915527	-0.0305176	-0.088501	-0.204468	-0.454712	-0.942993	-1.74866	-2.93884
	315.25	0.106812	0.0366211	-0.0488281	-0.201416	-0.610352	-1.64795	-3.54004	-6.19812	-9.47266	-13.2568		315.25	0.100708	0.0366211	-0.0274658	-0.10376	-0.22583	-0.454712	-0.891113	-1.69678	-3.0304	-4.96826		315.25	0.0823975	0.0457764	0.00915527	-0.0274658	-0.0854492	-0.201416	-0.454712	-0.942993	-1.75171	-2.93884
	315.5	0.106812	0.0335693	-0.0457764	-0.201416	-0.610352	-1.64795	-3.54004	-6.20117	-9.47571	-13.2568		315.5	0.100708	0.0335693	-0.0274658	-0.109863	-0.222778	-0.454712	-0.891113	-1.69373	-3.0304	-4.96826		315.5	0.0823975	0.0488281	0.012207	-0.0244141	-0.0793457	-0.201416	-0.448608	-0.942993	-1.74866	-2.93884
	315.75	0.10376	0.0366211	-0.0457764	-0.20752	-0.613403	-1.651	-3.54309	-6.19812	-9.47571	-13.2568		315.75	0.0976562	0.0335693	-0.0244141	-0.106812	-0.22583	-0.454712	-0.894165	-1.69983	-3.0365	-4.97437		315.75	0.0854492	0.0518799	0.00915527	-0.0274658	-0.0793457	-0.198364	-0.454712	-0.942993	-1.74866	-2.94189
	316	0.109863	0.0335693	-0.0488281	-0.210571	-0.616455	-1.65405	-3.54309	-6.19812	-9.47266	-13.2538		316	0.0976562	0.0335693	-0.0274658	-0.10376	-0.228882	-0.457764	-0.891113	-1.69983	-3.03345	-4.97131		316	0.0823975	0.0488281	0.012207	-0.0274658	-0.0793457	-0.201416	-0.448608	-0.939941	-1.75171	-2.94495
[truncated: 2,831 more rows]

## Sheet: Fig. 1c
Fig. 1c
	KAT1					KAT2					AKT1					AKT2					GORK
[truncated: 8 more rows]

## Sheet: Fig. 1d
Fig. 1d
		Mock										NS5806										UA49
[truncated: 10 more rows]

## Sheet: Fig. 1e
Fig. 1e
		Mock							NS5806							H2O2
[truncated: 19 more rows]

## Sheet: Fig. 2a
Fig. 2a
[truncated: 7 more rows]

## Sheet: Fig. 2b
Fig. 2b
[truncated: 7 more rows]

[truncated: 45 more sheets: Fig. 2c, Fig. 2e, Fig. 3a, Fig. 3c, Fig. 3e, Fig. 4a, Fig. 4b, Fig. 4c, Fig. 4d, Fig. 4e, Fig. 5b, Fig. 5c, Fig. 5d, Fig. 5f, Fig. 5g, Fig. 5h, Fig. 5i, Extended Data Fig. 1b, Extended Data Fig. 1c, Extended Data Fig. 1d …]
